# Supplementary material for: (μ-3,5,9,11-Tetra­oxo-4,10-diaza­tetra­cyclo­[5.5.2.02,6.08,12]tetra­dec-13-ene-4,10-diido-κ2 N:N′)bis­[(2,2′-bipyridine-κ2 N,N′)silver(I)] dihydrate
Source: Acta Crystallogr Sect E Struct Rep Online. 2012 Sep 15;68(Pt 10):m1275. doi: 10.1107/S1600536812038640 (PMC3470154; doi:10.1107/S1600536812038640)
Supplement: Supplementary file 1 [file e-68-m1275-sup1.cif]

##############################################################################
#                                                                            #
# This CIF contains the data in a paper accepted for publication in          #
# Acta Crystallographica Section E. It conforms to the requirements of       #
# Notes for Authors for Acta Crystallographica Section E, and has been       #
# peer reviewed under the auspices of the IUCr Commission on Journals.       #
#                                                                            #
# Full details of the Crystallographic Information File format               #
# are given in the paper "The Crystallographic Information File (CIF):       #
# a New Standard Archive File for Crystallography" by S. R. Hall, F. H.      #
# Allen and I. D. Brown [Acta Cryst. (1991), A47, 655-685].                  #
#                                                                            #
# The current version of the core CIF dictionary is obtainable from          #
# ftp://ftp.iucr.org/pub/cif_core.dic.                                       #
#                                                                            #
# Software is freely available for graphical display of the structure(s)     #
# in this CIF. For information consult the CIF software page                 #
# http://www.iucr.org/resources/cif/software.                                #
#                                                                            #
# This file may be used for bona fide research purposes within the           #
# scientific community so long as proper attribution is given to the journal # 
# article from which it was obtained.                                        #
#                                                                            #
##############################################################################
data_global
_audit_creation_method     'SHELXL97'
_journal_date_recd_electronic     2012-09-03
_journal_date_accepted     2012-09-09
_journal_name_full     'Acta Crystallographica, Section E'
_journal_year     2012
_journal_volume     68
_journal_issue     10
_journal_page_first     m1275
_journal_page_last     m1275
_journal_paper_category     QM
_journal_paper_doi     10.1107/S1600536812038640
_journal_coeditor_code     HY2587
_publ_contact_author_name     'Yongmei Zhang'
_publ_contact_author_address
;
School of Chemistry and Life Science
Anshan Normal University
Anshan
Liaoning 114000
People's Republic of China
;
_publ_contact_author_email     chemzhangym@163.com
_publ_contact_author_fax     '+86-412-2960065'
_publ_contact_author_phone     '+86-412-2960065'
_publ_section_title
;\
(\m-3,5,9,11-Tetraoxo-4,10-diazatetracyclo[5.5.2.0^2,6^.0^8,12^]tetradec-13-\
ene-4,10-diido-\k^2^<i>N</i>:<i>N</i>')bis[(2,2'-bipyridine-\k^2^<i>N</i>,\
<i>N</i>')silver(I)] dihydrate
;
loop_
    _publ_author_name
    _publ_author_footnote
    _publ_author_address
    'Yongmei Zhang' .
;
School of Chemistry and Life Science
Anshan Normal University
Anshan
Liaoning 114000
People's Republic of China
;
data_I
_audit_creation_method     SHELXL-97
_chemical_name_systematic
;
(\m-3,5,9,11-Tetraoxo-4,10-diazatetracyclo[5.5.2.0^2,6^.0^8,12^]tetradec-
13-ene-4,10-diido-\k^2^<i>N</i>:<i>N</i>')bis[(2,2'-bipyridine-
\k^2^<i>N</i>,<i>N</i>')silver(I)] dihydrate
;
_chemical_name_common     ?
_chemical_formula_moiety     'C32 H24 Ag2 N6 O4, 2(H2 O)'
_chemical_formula_sum     'C32 H28 Ag2 N6 O6'
_chemical_formula_iupac     '[Ag2 (C12 H8 N2 O4) (C10 H8 N2)2], 2H2 O'
_chemical_formula_weight     808.34
_chemical_melting_point     ?
_symmetry_cell_setting     monoclinic
_symmetry_space_group_name_H-M     'C 2/c'
_symmetry_space_group_name_Hall     '-C 2yc'
loop_
    _symmetry_equiv_pos_as_xyz
    'x, y, z'
    '-x, y, -z+1/2'
    'x+1/2, y+1/2, z'
    '-x+1/2, y+1/2, -z+1/2'
    '-x, -y, -z'
    'x, -y, z-1/2'
    '-x+1/2, -y+1/2, -z'
    'x+1/2, -y+1/2, z-1/2'
_cell_length_a     22.2720(12)
_cell_length_b     7.1013(4)
_cell_length_c     19.6329(11)
_cell_angle_alpha     90.00
_cell_angle_beta     108.3760(10)
_cell_angle_gamma     90.00
_cell_volume     2946.8(3)
_cell_formula_units_Z     4
_cell_measurement_reflns_used     2928
_cell_measurement_theta_min     1.00
_cell_measurement_theta_max     26.10
_cell_measurement_temperature     293(2)
_exptl_crystal_description     block
_exptl_crystal_colour     colorless
_exptl_crystal_size_max     0.24
_exptl_crystal_size_mid     0.22
_exptl_crystal_size_min     0.21
_exptl_crystal_density_diffrn     1.822
_exptl_crystal_density_meas     ?
_exptl_crystal_density_method     'not measured'
_exptl_crystal_F_000     1616
_exptl_absorpt_coefficient_mu     1.387
_exptl_absorpt_correction_type     multi-scan
_exptl_absorpt_process_details     '(SADABS; Bruker, 2001)'
_exptl_absorpt_correction_T_min     0.712
_exptl_absorpt_correction_T_max     0.758
_exptl_special_details     ?
_diffrn_ambient_temperature     293(2)
_diffrn_radiation_type     MoK\a
_diffrn_radiation_wavelength     0.71073
_diffrn_radiation_source     'fine-focus sealed tube'
_diffrn_radiation_monochromator     graphite
_diffrn_measurement_device_type     'Bruker APEXII CCD'
_diffrn_measurement_method     '\f and \w scans'
_diffrn_detector_area_resol_mean     ?
_diffrn_reflns_number     7869
_diffrn_reflns_av_R_equivalents     0.0195
_diffrn_reflns_av_sigmaI/netI     0.0227
_diffrn_reflns_theta_min     2.19
_diffrn_reflns_theta_max     26.10
_diffrn_reflns_theta_full     26.10
_diffrn_measured_fraction_theta_max     0.998
_diffrn_measured_fraction_theta_full     0.998
_diffrn_reflns_limit_h_min     -27
_diffrn_reflns_limit_h_max     14
_diffrn_reflns_limit_k_min     -8
_diffrn_reflns_limit_k_max     7
_diffrn_reflns_limit_l_min     -24
_diffrn_reflns_limit_l_max     23
_diffrn_standards_number     ?
_diffrn_standards_interval_count     ?
_diffrn_standards_interval_time     ?
_diffrn_standards_decay_%     ?
_refine_special_details
;
Refinement of <i>F</i>^2^ against ALL reflections. The weighted <i>R</i>-factor
<i>wR</i> and goodness of fit <i>S</i> are based on <i>F</i>^2^, conventional
<i>R</i>-factors <i>R</i> are based on <i>F</i>, with <i>F</i> set to zero for
negative <i>F</i>^2^. The threshold expression of <i>F</i>^2^ >
\s(<i>F</i>^2^) is used only for calculating <i>R</i>-factors(gt) <i>etc</i>.
and is not relevant to the choice of reflections for refinement.
<i>R</i>-factors based on <i>F</i>^2^ are statistically about twice as large
as those based on <i>F</i>, and <i>R</i>- factors based on ALL data will be
even larger.
;
_reflns_number_total     2923
_reflns_number_gt     2588
_reflns_threshold_expression     I>2\s(I)
_refine_ls_structure_factor_coef     Fsqd
_refine_ls_matrix_type     full
_refine_ls_R_factor_all     0.0262
_refine_ls_R_factor_gt     0.0211
_refine_ls_wR_factor_gt     0.0488
_refine_ls_wR_factor_ref     0.0512
_refine_ls_goodness_of_fit_ref     1.032
_refine_ls_restrained_S_all     1.033
_refine_ls_number_reflns     2923
_refine_ls_number_parameters     214
_refine_ls_number_restraints     2
_refine_ls_hydrogen_treatment     mixed
_refine_ls_weighting_scheme     calc
_refine_ls_weighting_details
         'calc w=1/[\s^2^(Fo^2^)+(0.0222P)^2^+3.2161P] where P=(Fo^2^+2Fc^2^)/3'
_atom_sites_solution_hydrogens     geom
_atom_sites_solution_primary     direct
_atom_sites_solution_secondary     difmap
_refine_ls_shift/su_max     0.002
_refine_ls_shift/su_mean     0.000
_refine_diff_density_max     0.304
_refine_diff_density_min     -0.324
_refine_ls_extinction_method     none
_refine_ls_extinction_coef     ?
loop_
    _atom_type_symbol
    _atom_type_description
    _atom_type_scat_dispersion_real
    _atom_type_scat_dispersion_imag
    _atom_type_scat_source
    'C' 'C' 0.0033 0.0016
                         'International Tables Vol C Tables 4.2.6.8 and 6.1.1.4'
    'H' 'H' 0.0000 0.0000
                         'International Tables Vol C Tables 4.2.6.8 and 6.1.1.4'
    'N' 'N' 0.0061 0.0033
                         'International Tables Vol C Tables 4.2.6.8 and 6.1.1.4'
    'O' 'O' 0.0106 0.0060
                         'International Tables Vol C Tables 4.2.6.8 and 6.1.1.4'
    'Ag' 'Ag' -0.8971 1.1015
                         'International Tables Vol C Tables 4.2.6.8 and 6.1.1.4'
_computing_data_collection     'APEX2 (Bruker, 2007)'
_computing_cell_refinement     'SAINT (Bruker, 2007)'
_computing_data_reduction     'SAINT (Bruker, 2007)'
_computing_structure_solution     'SHELXTL (Sheldrick, 2008)'
_computing_structure_refinement     'SHELXTL (Sheldrick, 2008)'
_computing_molecular_graphics     'XP in SHELXTL (Sheldrick, 2008)'
_computing_publication_material     'SHELXTL (Sheldrick, 2008)'
loop_
    _atom_site_type_symbol
    _atom_site_label
    _atom_site_fract_x
    _atom_site_fract_y
    _atom_site_fract_z
    _atom_site_U_iso_or_equiv
    _atom_site_adp_type
    _atom_site_calc_flag
    _atom_site_refinement_flags
    _atom_site_occupancy
    _atom_site_symmetry_multiplicity
    _atom_site_disorder_assembly
    _atom_site_disorder_group
    Ag Ag1 0.301043(8) 0.57692(2) 0.020063(9) 0.02934(7) Uani d . 1 1 . .
    C C1 0.37168(10) 0.7372(3) 0.16827(11) 0.0247(5) Uani d . 1 1 . .
    C C2 0.43266(10) 0.8225(3) 0.21718(11) 0.0232(4) Uani d . 1 1 . .
    H H2 0.4254 0.9535 0.2282 0.028 Uiso calc R 1 1 . .
    C C3 0.47747(10) 0.8155(3) 0.17171(11) 0.0241(5) Uani d . 1 1 . .
    H H3 0.4875 0.9436 0.1601 0.029 Uiso calc R 1 1 . .
    C C4 0.43841(10) 0.7149(3) 0.10388(11) 0.0236(4) Uani d . 1 1 . .
    C C5 0.46134(9) 0.7102(3) 0.28753(11) 0.0229(4) Uani d . 1 1 . .
    H H5 0.4321 0.7026 0.3157 0.027 Uiso calc R 1 1 . .
    C C6 0.47997(9) 0.5181(3) 0.26895(11) 0.0224(4) Uani d . 1 1 . .
    H H6 0.4646 0.4077 0.2829 0.027 Uiso calc R 1 1 . .
    C C7 0.17622(12) 0.5344(3) 0.07607(13) 0.0352(6) Uani d . 1 1 . .
    H H11 0.2008 0.6046 0.1149 0.042 Uiso calc R 1 1 . .
    C C8 0.11778(13) 0.4724(4) 0.07644(15) 0.0419(6) Uani d . 1 1 . .
    H H12 0.1026 0.5036 0.1140 0.050 Uiso calc R 1 1 . .
    C C9 0.08256(12) 0.3642(4) 0.02055(15) 0.0437(7) Uani d . 1 1 . .
    H H13 0.0432 0.3190 0.0200 0.052 Uiso calc R 1 1 . .
    C C10 0.10585(11) 0.3222(3) -0.03534(14) 0.0346(5) Uani d . 1 1 . .
    H H14 0.0826 0.2478 -0.0735 0.041 Uiso calc R 1 1 . .
    C C11 0.16472(10) 0.3932(3) -0.03348(12) 0.0248(5) Uani d . 1 1 . .
    C C12 0.19220(10) 0.3621(3) -0.09278(12) 0.0254(5) Uani d . 1 1 . .
    C C13 0.16013(11) 0.2632(3) -0.15462(12) 0.0308(5) Uani d . 1 1 . .
    H H17 0.1206 0.2113 -0.1596 0.037 Uiso calc R 1 1 . .
    C C14 0.18683(12) 0.2423(4) -0.20821(13) 0.0375(6) Uani d . 1 1 . .
    H H18 0.1655 0.1769 -0.2499 0.045 Uiso calc R 1 1 . .
    C C15 0.24567(12) 0.3190(4) -0.19984(13) 0.0376(6) Uani d . 1 1 . .
    H H19 0.2647 0.3071 -0.2355 0.045 Uiso calc R 1 1 . .
    C C16 0.27537(11) 0.4139(3) -0.13678(13) 0.0328(5) Uani d . 1 1 . .
    H H20 0.3151 0.4652 -0.1307 0.039 Uiso calc R 1 1 . .
    N N1 0.19911(9) 0.4976(3) 0.02200(10) 0.0282(4) Uani d . 1 1 . .
    N N2 0.25001(8) 0.4358(2) -0.08404(10) 0.0263(4) Uani d . 1 1 . .
    N N3 0.37858(8) 0.6828(2) 0.10383(9) 0.0239(4) Uani d . 1 1 . .
    O O1 0.32354(7) 0.7175(2) 0.18440(8) 0.0329(4) Uani d . 1 1 . .
    O O2 0.45990(7) 0.6671(3) 0.05599(8) 0.0349(4) Uani d . 1 1 . .
    O O1W 0.43224(10) 0.5971(3) -0.09313(10) 0.0525(5) Uani d D 1 1 . .
    H H1A 0.4321(17) 0.635(5) -0.0542(13) 0.079 Uiso d D 1 1 . .
    H H1B 0.4609(14) 0.519(4) -0.0847(19) 0.079 Uiso d D 1 1 . .
loop_
    _atom_site_aniso_label
    _atom_site_aniso_U_11
    _atom_site_aniso_U_22
    _atom_site_aniso_U_33
    _atom_site_aniso_U_12
    _atom_site_aniso_U_13
    _atom_site_aniso_U_23
    Ag1 0.02316(10) 0.03214(11) 0.02658(10) -0.00518(7) -0.00091(7) 0.00260(7)
    C1 0.0213(11) 0.0274(11) 0.0226(11) 0.0055(9) 0.0029(9) 0.0072(9)
    C2 0.0231(10) 0.0225(11) 0.0217(11) 0.0036(9) 0.0036(9) 0.0005(9)
    C3 0.0217(10) 0.0265(11) 0.0217(11) -0.0047(9) 0.0035(9) 0.0031(9)
    C4 0.0239(11) 0.0263(11) 0.0187(10) -0.0007(9) 0.0039(9) 0.0054(9)
    C5 0.0185(10) 0.0311(11) 0.0185(10) 0.0023(9) 0.0051(8) 0.0007(9)
    C6 0.0194(10) 0.0236(10) 0.0197(11) -0.0024(9) -0.0002(8) 0.0025(9)
    C7 0.0360(13) 0.0386(14) 0.0319(13) 0.0003(11) 0.0119(11) 0.0047(11)
    C8 0.0434(15) 0.0446(15) 0.0464(16) 0.0039(12) 0.0265(13) 0.0081(13)
    C9 0.0305(13) 0.0442(15) 0.0609(18) -0.0012(12) 0.0209(13) 0.0115(14)
    C10 0.0236(11) 0.0329(13) 0.0448(15) -0.0022(10) 0.0075(11) 0.0057(11)
    C11 0.0213(11) 0.0225(11) 0.0272(12) 0.0007(9) 0.0029(9) 0.0070(9)
    C12 0.0217(10) 0.0220(10) 0.0286(12) 0.0022(9) 0.0024(9) 0.0068(9)
    C13 0.0263(12) 0.0278(12) 0.0333(13) -0.0018(10) 0.0021(10) 0.0034(10)
    C14 0.0417(14) 0.0345(13) 0.0311(13) 0.0000(11) 0.0042(11) -0.0043(11)
    C15 0.0434(14) 0.0402(14) 0.0297(13) 0.0053(12) 0.0124(11) 0.0003(11)
    C16 0.0276(12) 0.0361(13) 0.0349(13) -0.0011(10) 0.0102(10) 0.0036(11)
    N1 0.0256(10) 0.0296(10) 0.0285(11) -0.0012(8) 0.0071(8) 0.0045(8)
    N2 0.0215(9) 0.0280(10) 0.0264(10) -0.0010(8) 0.0034(8) 0.0027(8)
    N3 0.0208(9) 0.0278(10) 0.0202(9) -0.0011(8) 0.0024(7) 0.0031(7)
    O1 0.0215(8) 0.0475(10) 0.0298(8) 0.0024(7) 0.0081(7) 0.0030(8)
    O2 0.0268(8) 0.0563(11) 0.0216(8) -0.0040(8) 0.0076(7) -0.0017(8)
    O1W 0.0568(13) 0.0680(14) 0.0300(10) 0.0172(11) 0.0099(10) -0.0080(10)
_geom_special_details
;
All e.s.d.'s (except the e.s.d. in the dihedral angle between two l.s. planes)
are estimated using the full covariance matrix. The cell e.s.d.'s are taken
into account individually in the estimation of e.s.d.'s in distances, angles
and torsion angles; correlations between e.s.d.'s in cell parameters are only
used when they are defined by crystal symmetry. An approximate (isotropic)
treatment of cell e.s.d.'s is used for estimating e.s.d.'s involving l.s.
planes.
;
loop_
    _geom_bond_atom_site_label_1
    _geom_bond_atom_site_label_2
    _geom_bond_site_symmetry_2
    _geom_bond_distance
    _geom_bond_publ_flag
    Ag1 N3 . 2.1123(17) ?
    Ag1 N2 . 2.2380(18) ?
    Ag1 N1 . 2.3510(18) ?
    Ag1 Ag1 7_565 3.2716(4) ?
    C1 O1 . 1.218(2) ?
    C1 N3 . 1.377(3) ?
    C1 C2 . 1.520(3) ?
    C2 C3 . 1.535(3) ?
    C2 C5 . 1.548(3) ?
    C2 H2 . 0.9800 ?
    C3 C4 . 1.520(3) ?
    C3 C5 2_655 1.539(3) ?
    C3 H3 . 0.9800 ?
    C4 O2 . 1.230(3) ?
    C4 N3 . 1.352(3) ?
    C5 C6 . 1.504(3) ?
    C5 C3 2_655 1.539(3) ?
    C5 H5 . 0.9800 ?
    C6 C6 2_655 1.330(4) ?
    C6 H6 . 0.9300 ?
    C7 N1 . 1.340(3) ?
    C7 C8 . 1.376(3) ?
    C7 H11 . 0.9300 ?
    C8 C9 . 1.367(4) ?
    C8 H12 . 0.9300 ?
    C9 C10 . 1.386(4) ?
    C9 H13 . 0.9300 ?
    C10 C11 . 1.394(3) ?
    C10 H14 . 0.9300 ?
    C11 N1 . 1.341(3) ?
    C11 C12 . 1.493(3) ?
    C12 N2 . 1.350(3) ?
    C12 C13 . 1.390(3) ?
    C13 C14 . 1.370(3) ?
    C13 H17 . 0.9300 ?
    C14 C15 . 1.380(4) ?
    C14 H18 . 0.9300 ?
    C15 C16 . 1.381(3) ?
    C15 H19 . 0.9300 ?
    C16 N2 . 1.336(3) ?
    C16 H20 . 0.9300 ?
    O1W H1A . 0.81(3) ?
    O1W H1B . 0.82(3) ?
loop_
    _geom_angle_atom_site_label_1
    _geom_angle_atom_site_label_2
    _geom_angle_atom_site_label_3
    _geom_angle_site_symmetry_1
    _geom_angle_site_symmetry_3
    _geom_angle
    _geom_angle_publ_flag
    N3 Ag1 N2 . . 157.77(7) ?
    N3 Ag1 N1 . . 129.00(7) ?
    N2 Ag1 N1 . . 72.09(7) ?
    N3 Ag1 Ag1 . 7_565 104.80(5) ?
    N2 Ag1 Ag1 . 7_565 90.12(5) ?
    N1 Ag1 Ag1 . 7_565 65.33(5) ?
    O1 C1 N3 . . 124.7(2) ?
    O1 C1 C2 . . 124.46(19) ?
    N3 C1 C2 . . 110.86(17) ?
    C1 C2 C3 . . 103.58(16) ?
    C1 C2 C5 . . 113.16(18) ?
    C3 C2 C5 . . 109.94(17) ?
    C1 C2 H2 . . 110.0 ?
    C3 C2 H2 . . 110.0 ?
    C5 C2 H2 . . 110.0 ?
    C4 C3 C2 . . 103.13(16) ?
    C4 C3 C5 . 2_655 113.28(18) ?
    C2 C3 C5 . 2_655 110.16(16) ?
    C4 C3 H3 . . 110.0 ?
    C2 C3 H3 . . 110.0 ?
    C5 C3 H3 2_655 . 110.0 ?
    O2 C4 N3 . . 125.1(2) ?
    O2 C4 C3 . . 123.12(19) ?
    N3 C4 C3 . . 111.81(18) ?
    C6 C5 C3 . 2_655 107.48(16) ?
    C6 C5 C2 . . 108.60(16) ?
    C3 C5 C2 2_655 . 105.19(17) ?
    C6 C5 H5 . . 111.8 ?
    C3 C5 H5 2_655 . 111.8 ?
    C2 C5 H5 . . 111.8 ?
    C6 C6 C5 2_655 . 114.88(11) ?
    C6 C6 H6 2_655 . 122.6 ?
    C5 C6 H6 . . 122.6 ?
    N1 C7 C8 . . 122.6(2) ?
    N1 C7 H11 . . 118.7 ?
    C8 C7 H11 . . 118.7 ?
    C9 C8 C7 . . 118.7(2) ?
    C9 C8 H12 . . 120.6 ?
    C7 C8 H12 . . 120.6 ?
    C8 C9 C10 . . 119.6(2) ?
    C8 C9 H13 . . 120.2 ?
    C10 C9 H13 . . 120.2 ?
    C9 C10 C11 . . 119.0(2) ?
    C9 C10 H14 . . 120.5 ?
    C11 C10 H14 . . 120.5 ?
    N1 C11 C10 . . 120.9(2) ?
    N1 C11 C12 . . 116.48(18) ?
    C10 C11 C12 . . 122.6(2) ?
    N2 C12 C13 . . 120.9(2) ?
    N2 C12 C11 . . 116.92(19) ?
    C13 C12 C11 . . 122.1(2) ?
    C14 C13 C12 . . 119.9(2) ?
    C14 C13 H17 . . 120.1 ?
    C12 C13 H17 . . 120.1 ?
    C13 C14 C15 . . 119.4(2) ?
    C13 C14 H18 . . 120.3 ?
    C15 C14 H18 . . 120.3 ?
    C14 C15 C16 . . 117.9(2) ?
    C14 C15 H19 . . 121.1 ?
    C16 C15 H19 . . 121.1 ?
    N2 C16 C15 . . 123.5(2) ?
    N2 C16 H20 . . 118.3 ?
    C15 C16 H20 . . 118.3 ?
    C7 N1 C11 . . 119.3(2) ?
    C7 N1 Ag1 . . 125.20(16) ?
    C11 N1 Ag1 . . 115.26(14) ?
    C16 N2 C12 . . 118.4(2) ?
    C16 N2 Ag1 . . 122.89(15) ?
    C12 N2 Ag1 . . 118.63(15) ?
    C4 N3 C1 . . 110.35(17) ?
    C4 N3 Ag1 . . 128.63(14) ?
    C1 N3 Ag1 . . 120.98(14) ?
    H1A O1W H1B . . 105(4) ?
loop_
    _geom_torsion_atom_site_label_1
    _geom_torsion_atom_site_label_2
    _geom_torsion_atom_site_label_3
    _geom_torsion_atom_site_label_4
    _geom_torsion_site_symmetry_1
    _geom_torsion_site_symmetry_2
    _geom_torsion_site_symmetry_3
    _geom_torsion_site_symmetry_4
    _geom_torsion
    _geom_torsion_publ_flag
    O1 C1 C2 C3 . . . . -179.7(2) ?
    N3 C1 C2 C3 . . . . 1.2(2) ?
    O1 C1 C2 C5 . . . . 61.3(3) ?
    N3 C1 C2 C5 . . . . -117.83(19) ?
    C1 C2 C3 C4 . . . . -3.7(2) ?
    C5 C2 C3 C4 . . . . 117.52(18) ?
    C1 C2 C3 C5 . . . 2_655 -124.88(18) ?
    C5 C2 C3 C5 . . . 2_655 -3.7(2) ?
    C2 C3 C4 O2 . . . . -173.5(2) ?
    C5 C3 C4 O2 2_655 . . . -54.5(3) ?
    C2 C3 C4 N3 . . . . 5.4(2) ?
    C5 C3 C4 N3 2_655 . . . 124.47(19) ?
    C1 C2 C5 C6 . . . . 64.1(2) ?
    C3 C2 C5 C6 . . . . -51.2(2) ?
    C1 C2 C5 C3 . . . 2_655 178.93(17) ?
    C3 C2 C5 C3 . . . 2_655 63.66(18) ?
    C3 C5 C6 C6 2_655 . . 2_655 -56.6(3) ?
    C2 C5 C6 C6 . . . 2_655 56.7(3) ?
    N1 C7 C8 C9 . . . . 2.1(4) ?
    C7 C8 C9 C10 . . . . -1.0(4) ?
    C8 C9 C10 C11 . . . . -0.6(4) ?
    C9 C10 C11 N1 . . . . 1.2(3) ?
    C9 C10 C11 C12 . . . . -177.3(2) ?
    N1 C11 C12 N2 . . . . 2.3(3) ?
    C10 C11 C12 N2 . . . . -179.1(2) ?
    N1 C11 C12 C13 . . . . -177.2(2) ?
    C10 C11 C12 C13 . . . . 1.4(3) ?
    N2 C12 C13 C14 . . . . -1.1(3) ?
    C11 C12 C13 C14 . . . . 178.5(2) ?
    C12 C13 C14 C15 . . . . 0.4(4) ?
    C13 C14 C15 C16 . . . . 0.3(4) ?
    C14 C15 C16 N2 . . . . -0.4(4) ?
    C8 C7 N1 C11 . . . . -1.4(4) ?
    C8 C7 N1 Ag1 . . . . -175.12(18) ?
    C10 C11 N1 C7 . . . . -0.3(3) ?
    C12 C11 N1 C7 . . . . 178.35(19) ?
    C10 C11 N1 Ag1 . . . . 174.03(16) ?
    C12 C11 N1 Ag1 . . . . -7.3(2) ?
    N3 Ag1 N1 C7 . . . . 9.0(2) ?
    N2 Ag1 N1 C7 . . . . -179.1(2) ?
    Ag1 Ag1 N1 C7 7_565 . . . -80.37(18) ?
    N3 Ag1 N1 C11 . . . . -164.88(14) ?
    N2 Ag1 N1 C11 . . . . 7.03(15) ?
    Ag1 Ag1 N1 C11 7_565 . . . 105.71(16) ?
    C15 C16 N2 C12 . . . . -0.2(3) ?
    C15 C16 N2 Ag1 . . . . 176.70(18) ?
    C13 C12 N2 C16 . . . . 1.0(3) ?
    C11 C12 N2 C16 . . . . -178.63(19) ?
    C13 C12 N2 Ag1 . . . . -176.10(16) ?
    C11 C12 N2 Ag1 . . . . 4.3(2) ?
    N3 Ag1 N2 C16 . . . . -19.6(3) ?
    N1 Ag1 N2 C16 . . . . 177.18(19) ?
    Ag1 Ag1 N2 C16 7_565 . . . 113.25(17) ?
    N3 Ag1 N2 C12 . . . . 157.30(17) ?
    N1 Ag1 N2 C12 . . . . -5.89(15) ?
    Ag1 Ag1 N2 C12 7_565 . . . -69.82(15) ?
    O2 C4 N3 C1 . . . . 174.0(2) ?
    C3 C4 N3 C1 . . . . -4.9(2) ?
    O2 C4 N3 Ag1 . . . . -8.5(3) ?
    C3 C4 N3 Ag1 . . . . 172.56(13) ?
    O1 C1 N3 C4 . . . . -176.8(2) ?
    C2 C1 N3 C4 . . . . 2.3(2) ?
    O1 C1 N3 Ag1 . . . . 5.4(3) ?
    C2 C1 N3 Ag1 . . . . -175.45(13) ?
    N2 Ag1 N3 C4 . . . . 15.3(3) ?
    N1 Ag1 N3 C4 . . . . 174.54(16) ?
    Ag1 Ag1 N3 C4 7_565 . . . -115.44(17) ?
    N2 Ag1 N3 C1 . . . . -167.45(16) ?
    N1 Ag1 N3 C1 . . . . -8.19(19) ?
    Ag1 Ag1 N3 C1 7_565 . . . 61.83(16) ?
loop_
    _geom_hbond_atom_site_label_D
    _geom_hbond_atom_site_label_H
    _geom_hbond_atom_site_label_A
    _geom_hbond_site_symmetry_A
    _geom_hbond_distance_DH
    _geom_hbond_distance_HA
    _geom_hbond_distance_DA
    _geom_hbond_angle_DHA
    O1W H1A O2 . 0.81(3) 2.07(2) 2.839(2) 159(3)
    O1W H1B O2 5_665 0.82(3) 2.13(3) 2.952(3) 175(2)
