# Supplementary material for: (μ-3,5,9,11-Tetra­oxo-4,10-diaza­tetra­cyclo­[5.5.2.02,6.08,12]tetra­dec-13-ene-4,10-diido-κ2 N:N′)bis­[(2,2′-bipyridine-κ2 N,N′)silver(I)] dihydrate
Source: Acta Crystallogr Sect E Struct Rep Online. 2012 Sep 15;68(Pt 10):m1275. doi: 10.1107/S1600536812038640 (PMC3470154; doi:10.1107/S1600536812038640)
Supplement: Supplementary file 2 [file e-68-m1275-Isup2.hkl]

#
# h,k,l, Fc-squared, Fo-squared, sigma(Fo-squared) and status flag
#
data_I
_shelx_title ' c2c in C2/c'
_shelx_refln_list_code          4
_shelx_F_calc_maximum      510.08
_exptl_crystal_F_000      1616.00
_reflns_d_resolution_high  0.8078
 
loop_
 _symmetry_equiv_pos_as_xyz
 'x, y, z'
 '-x, y, -z+1/2'
 'x+1/2, y+1/2, z'
 '-x+1/2, y+1/2, -z+1/2'
 '-x, -y, -z'
 'x, -y, z-1/2'
 '-x+1/2, -y+1/2, -z'
 'x+1/2, -y+1/2, z-1/2'
 
_cell_length_a    22.2720
_cell_length_b     7.1013
_cell_length_c    19.6329
_cell_angle_alpha  90.000
_cell_angle_beta  108.376
_cell_angle_gamma  90.000
 
_shelx_F_squared_multiplier     1.000
 
loop_
 _refln_index_h
 _refln_index_k
 _refln_index_l
 _refln_F_squared_calc
 _refln_F_squared_meas
 _refln_F_squared_sigma
 _refln_observed_status
   4   0   0     8469.90     8629.13    111.25 o
   6   0   0    10520.20    10389.53    140.59 o
   8   0   0   122727.57   124533.88   1280.78 o
  10   0   0    42049.20    40376.16    465.21 o
  12   0   0    26879.13    26180.83    396.01 o
  14   0   0     2924.91     3251.26     89.01 o
  16   0   0    17473.12    17445.96    266.17 o
  18   0   0    20060.50    19303.93    478.78 o
  20   0   0     7606.69     7994.07    295.42 o
  22   0   0    13636.95    12524.63    399.83 o
  24   0   0      661.73      657.05    114.60 o
  26   0   0     1446.24     1107.81    152.80 o
   1   1   0     8743.89     9262.99    110.74 o
   3   1   0     4078.83     4256.32     53.74 o
   5   1   0    73336.16    75332.46    778.52 o
   7   1   0    40260.11    39163.34    351.20 o
   9   1   0     2270.62     2255.29     51.37 o
  11   1   0       51.31      155.10     22.79 o
  13   1   0    18206.90    17890.88    181.85 o
  15   1   0    21292.87    20952.93    224.60 o
  17   1   0     9486.51     9429.24    175.67 o
  19   1   0      134.21       93.46     38.43 o
  21   1   0     1789.05     1724.20    116.14 o
  23   1   0     4551.01     4513.10    168.37 o
  25   1   0     3457.20     3652.56    233.02 o
   0   2   0      805.78      641.90     89.13 o
   2   2   0    42902.95    44416.33    339.84 o
   4   2   0    16046.94    16532.47    169.89 o
   6   2   0     1499.29     1435.16     38.98 o
   8   2   0     7191.94     6769.22    121.03 o
  10   2   0    34968.94    35226.80    560.27 o
  12   2   0     4496.01     4139.97     99.42 o
  14   2   0     2055.87     2005.51     54.01 o
  16   2   0      836.33      863.09     44.49 o
  18   2   0     7461.77     7567.49    216.40 o
  20   2   0     6637.28     6430.59    233.02 o
  22   2   0     2670.69     2748.53    131.46 o
  24   2   0        1.32      -22.92     57.30 o
   1   3   0      376.48      356.43     20.71 o
   3   3   0     1196.46     1276.64     36.91 o
   5   3   0      593.78      589.32     30.81 o
   7   3   0      182.52      198.99     23.16 o
   9   3   0      587.39      569.99     36.59 o
  11   3   0     3966.56     4282.91     95.59 o
  13   3   0     1707.86     1733.61     59.09 o
  15   3   0       23.05      -11.55     20.16 o
  17   3   0     1321.93     1353.79     68.78 o
  19   3   0      182.30      100.56     38.43 o
  21   3   0       23.98      -34.67     36.93 o
  23   3   0     2703.42     2836.76    139.55 o
   0   4   0      576.42      528.83     35.69 o
   2   4   0     1609.68     1720.40     42.32 o
   4   4   0     2058.78     2174.84     56.24 o
   6   4   0     2500.72     2679.24     60.43 o
   8   4   0     3172.80     3162.03     68.53 o
  10   4   0     1993.85     1979.72     71.05 o
  12   4   0      872.19      943.78     68.47 o
  14   4   0     1533.27     1656.23     67.62 o
  16   4   0      116.82      116.43     43.99 o
  18   4   0      732.78      820.90     69.23 o
  20   4   0     2018.24     2023.41    122.29 o
  22   4   0      569.43      454.52     73.77 o
   1   5   0      451.42      465.35     37.13 o
   3   5   0     9763.92     9453.26    148.01 o
   5   5   0    12599.88    12485.67    178.34 o
   7   5   0    15877.37    15809.45    210.69 o
   9   5   0     4379.27     4549.85    104.68 o
  11   5   0     1133.88     1142.57     63.50 o
  13   5   0     2760.57     2839.42     86.67 o
  15   5   0     8286.97     8793.67    161.31 o
  17   5   0     4303.84     4710.17    180.82 o
  19   5   0      727.87      719.36    109.53 o
  21   5   0      357.44      422.08     76.52 o
   0   6   0    11024.79    10971.15    303.06 o
   2   6   0    19944.17    19948.91    315.14 o
   4   6   0      749.03      839.65     69.31 o
   6   6   0     2392.39     2544.82     98.99 o
   8   6   0     9717.98     9647.67    319.61 o
  10   6   0     6307.79     6275.51    161.16 o
  12   6   0     2361.84     2370.55    124.79 o
  14   6   0     1243.05     1426.15    132.43 o
  16   6   0      758.01      692.70     99.32 o
  18   6   0     2250.99     2261.46    150.25 o
   1   7   0     3244.49     3189.76    119.74 o
   3   7   0    11983.44    11723.06    239.48 o
   5   7   0    10074.92     9868.97    217.89 o
   7   7   0    10462.65    10344.76    226.90 o
   9   7   0      160.67      114.60     44.09 o
  11   7   0     1223.29     1102.72    127.33 o
  13   7   0     6595.93     6867.01    188.18 o
   0   8   0     3856.44     4077.26    208.83 o
   2   8   0      984.64      922.01     86.38 o
   4   8   0      827.26      857.88    154.07 o
   6   8   0      136.85      153.52     53.93 o
   8   8   0      491.38      441.76     69.31 o
  10   8   0      967.08     1007.17     93.59 o
 -25   1   1       11.56      -11.21     40.25 o
 -23   1   1       58.23       24.87     38.69 o
 -21   1   1       73.00       64.42     39.49 o
 -19   1   1     3458.52     3442.88     95.01 o
 -17   1   1     5266.31     5121.00     91.67 o
 -15   1   1      280.22      264.04     25.86 o
 -13   1   1    21173.03    21478.43    209.26 o
 -11   1   1     4303.55     4029.45     74.00 o
  -9   1   1     5277.64     4946.33     77.54 o
  -7   1   1    17856.88    18104.34    201.11 o
  -5   1   1     1328.05     1629.81     34.72 o
  -3   1   1     8314.74     8556.58    108.94 o
  -1   1   1    63818.07    67363.98    670.79 o
   1   1   1     4959.94     5113.76     69.31 o
   3   1   1     4051.56     3864.11     85.42 o
   5   1   1     2671.52     2590.85     65.22 o
   7   1   1    23715.54    24673.87    207.40 o
   9   1   1     6000.97     5443.70     71.74 o
  11   1   1    26213.78    27508.20    244.17 o
  13   1   1     4558.68     4813.27     77.09 o
  15   1   1     1552.48     1577.47     47.63 o
  17   1   1     2648.59     2710.77    183.36 o
  19   1   1      168.59      168.30     42.06 o
  21   1   1     3131.36     3110.33    157.90 o
  23   1   1     1271.96     1307.34    108.94 o
  25   1   1       40.14      -23.09     42.02 o
 -24   2   1     5041.28     4948.16    182.77 o
 -22   2   1     3221.52     3196.98    138.52 o
 -20   2   1      174.99      139.59     71.31 o
 -18   2   1     5207.62     5152.53     97.12 o
 -16   2   1    13315.91    13163.66    161.76 o
 -14   2   1    42960.06    42326.74    417.26 o
 -12   2   1     7779.78     7894.07    155.91 o
 -10   2   1     1295.58     1550.77     91.80 o
  -8   2   1     9665.93     9077.22    172.47 o
  -6   2   1    56431.72    57458.28    504.00 o
  -4   2   1    12915.64    13090.31    216.17 o
  -2   2   1    30810.15    31575.29    225.74 o
   0   2   1    16888.34    17698.86    155.73 o
   2   2   1   211244.98   217147.95   1541.67 o
   4   2   1    39124.38    39260.24    353.80 o
   6   2   1    36667.72    36180.11    486.03 o
   8   2   1    14113.77    14181.71    161.27 o
  10   2   1     2451.33     2502.34     57.88 o
  12   2   1    18349.94    18062.34    184.04 o
  14   2   1    14160.66    13755.81    157.91 o
  16   2   1     8355.84     8421.61    156.14 o
  18   2   1     2318.65     2132.85    105.24 o
  20   2   1      766.39      795.29    118.42 o
  22   2   1     2107.29     2082.79    152.80 o
  24   2   1    10321.14    10475.61    274.62 o
 -23   3   1     3119.75     3245.81    146.76 o
 -21   3   1    10794.90    10288.18    403.65 o
 -19   3   1    10606.36    10652.55    261.78 o
 -17   3   1     2452.91     2453.48    105.41 o
 -15   3   1        5.86       10.43     20.16 o
 -13   3   1     8160.79     8131.42    143.50 o
 -11   3   1    35875.77    36799.64    368.22 o
  -9   3   1    31355.45    31462.12    318.23 o
  -7   3   1    23341.56    23682.14    247.87 o
  -5   3   1     1921.30     2061.63     55.14 o
  -3   3   1    23296.81    23039.56    181.63 o
  -1   3   1    17850.67    16445.05    141.96 o
   1   3   1    50031.07    49519.68    589.38 o
   3   3   1     5284.92     5216.83     74.29 o
   5   3   1     3616.15     3754.85     63.68 o
   7   3   1    33190.05    33220.26    328.13 o
   9   3   1    68958.96    70434.32    633.34 o
  11   3   1    24123.65    23620.74    323.43 o
  13   3   1     9336.94     9278.80    141.14 o
  15   3   1        5.95       22.38     19.90 o
  17   3   1    10112.09    10281.74    209.07 o
  19   3   1    17354.82    16929.28    331.34 o
  21   3   1     5906.01     6207.48    281.41 o
  23   3   1      135.15      174.87     56.53 o
 -22   4   1     1358.80     1428.43    122.24 o
 -20   4   1       59.72       31.06     51.14 o
 -18   4   1     4456.31     4506.86    138.77 o
 -16   4   1    14986.27    15376.32    216.42 o
 -14   4   1     7550.91     7731.13    137.10 o
 -12   4   1     8063.17     7844.50    167.50 o
 -10   4   1       71.54       49.49     23.00 o
  -8   4   1    10168.52    10233.03    129.16 o
  -6   4   1    30877.59    31096.07    277.56 o
  -4   4   1    17995.87    17573.75    176.26 o
  -2   4   1     2246.88     2332.28     47.07 o
   0   4   1      124.57      123.31     24.13 o
   2   4   1     7913.90     7354.19    118.04 o
   4   4   1    46141.64    45808.98    384.24 o
   6   4   1    21897.32    21743.31    215.84 o
   8   4   1     4782.11     4768.62    104.39 o
  10   4   1     3364.34     3469.77     84.82 o
  12   4   1     6306.83     6552.87    160.92 o
  14   4   1    18037.47    18452.73    393.92 o
  16   4   1    17631.72    17468.64    250.26 o
  18   4   1      828.08      857.86    106.96 o
  20   4   1      123.14       62.92     56.03 o
  22   4   1     5758.75     5715.30    199.86 o
 -21   5   1     1830.61     1848.56    168.08 o
 -19   5   1     3527.55     3470.57    249.58 o
 -17   5   1     3187.99     3404.51    127.25 o
 -15   5   1        8.03        3.87     25.55 o
 -13   5   1     2254.27     2348.49    100.41 o
 -11   5   1     4863.95     4658.46    197.95 o
  -9   5   1    13052.17    13004.24    218.30 o
  -7   5   1     4934.02     5022.17    106.35 o
  -5   5   1      289.52      359.72     37.23 o
  -3   5   1     3711.23     3573.61     75.08 o
  -1   5   1    12120.58    12683.94    152.09 o
   1   5   1    10146.58     9924.72    130.33 o
   3   5   1     1538.80     1577.84     62.99 o
   5   5   1     1816.02     1804.67     68.05 o
   7   5   1     5966.35     6015.89    146.92 o
   9   5   1    24636.41    24421.87    314.15 o
  11   5   1     5982.79     6213.46    126.04 o
  13   5   1      183.30      222.18     37.30 o
  15   5   1      448.11      452.97     61.17 o
  17   5   1     3433.95     3931.55    218.62 o
  19   5   1     2288.04     2357.61    126.87 o
  21   5   1      834.25      866.59     99.93 o
 -18   6   1       10.18       50.93     53.48 o
 -16   6   1      126.58      189.44     47.73 o
 -14   6   1     3195.32     3193.55    170.63 o
 -12   6   1      220.84      249.02     50.33 o
 -10   6   1       80.68       91.37     36.62 o
  -8   6   1      419.62      387.66    138.79 o
  -6   6   1       25.05       -2.62     31.48 o
  -4   6   1      272.64      312.86     48.52 o
  -2   6   1      316.27      313.70     39.86 o
   0   6   1     1621.12     1527.51     67.51 o
   2   6   1      406.65      452.79     48.74 o
   4   6   1      518.14      451.48     45.39 o
   6   6   1        1.07      -27.80     27.80 o
   8   6   1      268.56      363.31     44.49 o
  10   6   1      994.95      997.61     65.32 o
  12   6   1      135.38      154.79     36.52 o
  14   6   1      531.17      679.97     99.32 o
  16   6   1        0.35       38.20     53.48 o
  18   6   1        6.34      -17.83     48.39 o
 -15   7   1        3.42       27.15     42.29 o
 -13   7   1      467.32      446.50    115.87 o
 -11   7   1      592.06      669.67     81.49 o
  -9   7   1       14.55       18.12     38.43 o
  -7   7   1      632.88      577.13     76.40 o
  -5   7   1       85.11      150.01     45.89 o
  -3   7   1      731.80      700.70     72.78 o
  -1   7   1      395.64      367.71     57.54 o
   1   7   1     1736.32     1724.27     90.82 o
   3   7   1        4.72       29.29     39.62 o
   5   7   1      360.82      209.04     48.52 o
   7   7   1      322.53      296.52     58.57 o
   9   7   1     1154.28     1109.12     86.44 o
  11   7   1     1132.53     1074.61     87.32 o
  13   7   1      662.76      631.58    104.41 o
 -10   8   1      589.94      675.45     81.04 o
  -8   8   1      519.46      606.81     76.39 o
  -6   8   1     2031.63     2086.11    247.03 o
  -4   8   1     3162.27     3296.00    133.22 o
  -2   8   1      803.63      764.72     81.80 o
   0   8   1      427.05      322.23     62.95 o
   2   8   1     1482.34     1379.71    101.73 o
   4   8   1     2151.01     2080.10    117.15 o
   6   8   1     2423.06     2667.37    126.06 o
   8   8   1       10.61       96.73     51.30 o
  10   8   1       69.52      -31.38     44.91 o
 -26   0   2      666.24      585.74    112.05 o
 -24   0   2     4861.55     3972.84    226.66 o
 -22   0   2    11160.08    11256.38    374.36 o
 -20   0   2    26264.87    25665.14    377.47 o
 -18   0   2    13465.84    13046.38    230.68 o
 -16   0   2     1651.36     1619.20     72.20 o
 -14   0   2    12879.59    13425.71    216.53 o
 -12   0   2    70779.25    69524.09    770.27 o
 -10   0   2    85930.27    86858.97    926.51 o
  -8   0   2   113248.17   115439.05   1640.07 o
  -6   0   2      287.88      427.84     38.20 o
  -4   0   2     9657.40    10110.37    178.27 o
  -2   0   2   260176.70   254669.28   3590.84 o
   0   0   2   147854.84   148108.02   2065.37 o
   4   0   2    19156.43    19613.20    368.00 o
   6   0   2     3711.13     3554.46     63.57 o
   8   0   2    39213.44    36764.42    529.71 o
  10   0   2    73311.46    70927.20    763.92 o
  12   0   2    10955.20    10221.74    281.41 o
  14   0   2      992.98      971.16     51.08 o
  16   0   2     7246.98     7836.17    267.40 o
  18   0   2    11897.73    12033.12    364.18 o
  20   0   2    24457.88    24264.89    593.38 o
  22   0   2     3437.59     3575.56    211.38 o
  24   0   2       10.99      -30.56     56.03 o
 -25   1   2     4339.30     4261.69    174.45 o
 -23   1   2     3807.01     3793.17    152.16 o
 -21   1   2     2219.32     2172.18    109.80 o
 -19   1   2     2159.56     2375.95     65.70 o
 -17   1   2     9101.05     9195.41    128.91 o
 -15   1   2    38667.88    37812.97    337.14 o
 -13   1   2     7271.27     6485.63    104.67 o
 -11   1   2     6248.80     6873.88    147.15 o
  -9   1   2    11563.75    11552.53    137.48 o
  -7   1   2    67209.63    66533.50    571.41 o
  -5   1   2   108577.73   108092.21   1340.89 o
  -3   1   2    20457.46    20972.45    202.39 o
  -1   1   2       45.80       65.09      9.24 o
   1   1   2     1154.92     1252.56     23.54 o
   3   1   2     8419.83     8323.88     78.54 o
   5   1   2     4111.85     3705.48     47.69 o
   7   1   2    22528.99    23399.71    197.68 o
   9   1   2     1687.36     1851.18     38.58 o
  11   1   2    14142.72    14088.77    169.32 o
  13   1   2    25494.45    25416.78    239.30 o
  15   1   2    17978.34    18053.14    228.93 o
  17   1   2     6261.61     6181.97    171.97 o
  19   1   2        0.20      -27.87     27.87 o
  21   1   2     3101.24     2784.63    127.82 o
  23   1   2     6780.71     6785.20    212.47 o
  25   1   2     5124.69     5363.60    199.86 o
 -26   2   2      277.23      250.51     62.72 o
 -24   2   2     1015.42     1048.69     98.03 o
 -22   2   2     3627.73     3695.41    147.53 o
 -20   2   2     6523.04     6256.32    137.17 o
 -18   2   2      686.77      662.87     42.94 o
 -16   2   2     1466.35     1420.18     55.45 o
 -14   2   2       32.48       62.29     30.34 o
 -12   2   2     4180.37     3871.06     78.72 o
 -10   2   2    13410.38    13114.05    182.21 o
  -8   2   2    18164.07    18747.79    199.32 o
  -6   2   2     6405.45     6423.27     88.22 o
  -4   2   2     1046.97      948.47     29.17 o
  -2   2   2     2425.67     2291.39     50.91 o
   0   2   2   113771.09   118250.47    914.92 o
   2   2   2   214816.64   222511.38   1592.77 o
   4   2   2     1068.66     1229.59     34.55 o
   6   2   2    12809.89    13168.67    147.92 o
   8   2   2    41452.68    42424.52    478.60 o
  10   2   2    11870.75    11572.08    140.42 o
  12   2   2     4028.84     3992.16     70.06 o
  14   2   2      189.38      188.43     31.60 o
  16   2   2    11889.60    11804.30    244.91 o
  18   2   2    16496.27    15672.37    306.07 o
  20   2   2     1636.44     1787.15    118.48 o
  22   2   2      352.05      428.38     66.56 o
  24   2   2       63.82       84.64     49.30 o
 -25   3   2      744.86      773.97     93.43 o
 -23   3   2       48.95       21.12     43.29 o
 -21   3   2      115.73      136.72     35.94 o
 -19   3   2      109.45      152.59     33.66 o
 -17   3   2      132.98      143.37     30.30 o
 -15   3   2      243.16      189.25     29.23 o
 -13   3   2      614.46      666.11     43.91 o
 -11   3   2     1450.13     1459.88     51.86 o
  -9   3   2      742.32      756.28     40.66 o
  -7   3   2      786.94     1035.96     68.90 o
  -5   3   2      246.70      333.22     28.12 o
  -3   3   2     1959.28     2182.64     41.84 o
  -1   3   2     4190.75     4578.98     60.52 o
   1   3   2        1.03      -11.42     11.92 o
   3   3   2     8225.38     8310.38    101.74 o
   5   3   2      318.37      458.73     26.67 o
   7   3   2       51.94       72.12     18.42 o
   9   3   2     1095.99     1104.39     45.12 o
  11   3   2     2473.87     2633.60     86.11 o
  13   3   2       83.49      100.06     21.40 o
  15   3   2        1.35       -9.73     21.29 o
  17   3   2        8.68       26.64     35.08 o
  19   3   2       14.08      -11.46     36.02 o
  21   3   2     1873.20     1995.12    121.46 o
  23   3   2      141.48      204.42    115.87 o
 -22   4   2      893.70      870.54     91.79 o
 -20   4   2      609.81      555.21    151.53 o
 -18   4   2      124.11       90.14     31.58 o
 -16   4   2      246.43      206.25     35.88 o
 -14   4   2      469.60      483.54     43.41 o
 -12   4   2     5319.50     5415.28    108.67 o
 -10   4   2      573.94      632.81     47.11 o
  -8   4   2     3004.41     3287.63     77.90 o
  -6   4   2      528.53      636.14     33.57 o
  -4   4   2     1474.71     1612.04     40.00 o
  -2   4   2      419.44      331.43     23.69 o
   0   4   2    21558.54    22458.20    231.86 o
   2   4   2     1617.67     1648.05     49.94 o
   4   4   2      233.08      329.03     29.39 o
   6   4   2     4668.71     4653.04     83.29 o
   8   4   2     4336.16     4287.86     81.87 o
  10   4   2     3965.25     4033.31    122.90 o
  12   4   2      476.64      493.71     67.75 o
  14   4   2      391.11      426.27     42.26 o
  16   4   2       53.42       65.25     29.03 o
  18   4   2     2598.21     2445.23    145.16 o
  20   4   2       58.66      146.43     52.22 o
  22   4   2      164.83       69.45     53.10 o
 -21   5   2       18.61        7.64     53.48 o
 -19   5   2     2732.06     2656.20    155.35 o
 -17   5   2     4574.44     4827.00    155.35 o
 -15   5   2     2756.66     2901.86    107.14 o
 -13   5   2    13126.63    12488.42    454.58 o
 -11   5   2       85.73       42.50     28.89 o
  -9   5   2     3335.22     3242.61     87.72 o
  -7   5   2    11510.18    11978.18    173.87 o
  -5   5   2    15305.78    15006.56    197.33 o
  -3   5   2     6427.10     6442.33    101.49 o
  -1   5   2     5294.06     5406.82     83.31 o
   1   5   2      646.67      588.54     40.01 o
   3   5   2    17976.26    17728.53    197.27 o
   5   5   2    19867.45    19600.85    213.92 o
   7   5   2     4636.78     4449.26     90.62 o
   9   5   2     1304.26     1366.28     58.82 o
  11   5   2     4951.72     5243.29    221.58 o
  13   5   2     8555.20     8938.09    225.38 o
  15   5   2    11081.37    11641.97    243.39 o
  17   5   2     3103.02     3118.58    138.34 o
  19   5   2      307.65      362.03     68.43 o
 -18   6   2     2460.45     2444.83    157.89 o
 -16   6   2       95.33       89.24     54.75 o
 -14   6   2     3149.00     3738.55    183.36 o
 -12   6   2     3892.35     4184.97    133.26 o
 -10   6   2     9206.13     9106.07    199.89 o
  -8   6   2     6118.11     5944.02    155.76 o
  -6   6   2      248.48      326.19     54.75 o
  -4   6   2    13872.57    13860.84    376.91 o
  -2   6   2    10516.19    10399.44    170.55 o
   0   6   2    11222.89    10824.19    248.93 o
   2   6   2     3985.09     4029.25    102.66 o
   4   6   2       29.61      -23.02     26.69 o
   6   6   2     1265.44     1444.92     68.29 o
   8   6   2     5990.01     5914.08    129.33 o
  10   6   2     2933.73     3169.91     98.87 o
  12   6   2      730.40      878.69     66.01 o
  14   6   2      125.93       78.00     46.17 o
  16   6   2     2397.33     2604.62    122.37 o
  18   6   2     5465.76     6101.88    305.60 o
 -15   7   2     8686.98     9119.70    351.44 o
 -13   7   2     1348.93     1322.78    168.08 o
 -11   7   2      475.56      521.56    110.78 o
  -9   7   2     4710.77     4981.20    276.32 o
  -7   7   2    11213.64    10999.71    296.69 o
  -5   7   2    12399.60    12226.70    289.05 o
  -3   7   2     5999.15     6083.51    165.64 o
  -1   7   2      263.04      243.77     51.30 o
   1   7   2     3191.24     3052.86    118.85 o
   3   7   2     6841.94     6882.26    177.37 o
   5   7   2     5780.55     5685.19    161.16 o
   7   7   2     2139.43     2079.07    141.34 o
   9   7   2       70.25       92.41     92.95 o
  11   7   2     4435.36     4552.21    147.66 o
  13   7   2     5601.12     5796.27    241.94 o
 -10   8   2     1515.79     1663.89    114.34 o
  -8   8   2      304.54      227.70    100.59 o
  -6   8   2      185.04      196.34     56.53 o
  -4   8   2        8.36        5.30     61.12 o
  -2   8   2     2628.63     2780.51    124.21 o
   0   8   2     2295.28     2486.45    118.81 o
   2   8   2     1162.22     1232.65     96.33 o
   4   8   2      245.16      330.20     61.15 o
   6   8   2     1243.13     1116.81     95.24 o
   8   8   2     1265.59     1072.63     94.43 o
 -25   1   3       77.32      134.30     61.12 o
 -23   1   3      709.95      692.74     77.37 o
 -21   1   3     4397.96     4450.78     94.54 o
 -19   1   3    10283.67     9796.33    141.18 o
 -17   1   3        1.38        0.05     23.51 o
 -15   1   3      769.19      878.64     47.44 o
 -13   1   3    13081.31    12707.68    163.53 o
 -11   1   3     1362.71      970.35     38.37 o
  -9   1   3      294.24      233.65     20.85 o
  -7   1   3     6279.14     6699.49     89.62 o
  -5   1   3     7250.37     7319.57     87.72 o
  -3   1   3    64195.89    65791.83    554.19 o
  -1   1   3    11257.53    10821.68    100.43 o
   1   1   3    11463.53    11354.99    102.45 o
   3   1   3    33075.88    35251.53    269.04 o
   5   1   3      121.42      203.35     12.90 o
   7   1   3    10772.62    10240.17    180.83 o
   9   1   3    13719.00    14061.91    198.50 o
  11   1   3    10650.91    10462.63    115.99 o
  13   1   3       27.36       32.26     26.81 o
  15   1   3     1467.83     1439.58    112.05 o
  17   1   3      613.26      612.35     67.08 o
  19   1   3     9336.06     9158.32    228.61 o
  21   1   3     1497.32     1556.21    114.34 o
  23   1   3      305.28      236.29     59.43 o
 -26   2   3     3980.99     3934.24    168.31 o
 -24   2   3     4483.46     4979.04    178.85 o
 -22   2   3      194.18      194.85     36.98 o
 -20   2   3     1496.77     1530.67     61.40 o
 -18   2   3     9798.97     9643.12    155.93 o
 -16   2   3    20466.43    20260.97    244.85 o
 -14   2   3    14673.12    14071.88    182.56 o
 -12   2   3     1181.10     1208.13     88.60 o
 -10   2   3     5535.88     5521.72     91.53 o
  -8   2   3    30257.88    30840.16    311.00 o
  -6   2   3    94682.15    98282.83   1482.17 o
  -4   2   3    13952.78    13207.78    132.46 o
  -2   2   3     4940.11     4986.08     68.16 o
   0   2   3    45978.09    48180.30    375.51 o
   2   2   3   104784.89   105886.80    777.46 o
   4   2   3    28514.19    27017.89    230.04 o
   6   2   3    31756.13    32497.07    268.68 o
   8   2   3     1541.04     1445.29     50.73 o
  10   2   3     2677.38     2633.10     54.72 o
  12   2   3    24945.22    24495.78    230.07 o
  14   2   3     5698.43     5768.57    111.73 o
  16   2   3     5560.18     5401.45    160.24 o
  18   2   3     1269.27     1210.02     95.44 o
  20   2   3     1904.45     1820.26    110.21 o
  22   2   3     5068.36     5064.96    181.85 o
  24   2   3     5758.12     5585.23    202.58 o
 -25   3   3      715.35      865.71     98.05 o
 -23   3   3     1121.36     1107.20     99.64 o
 -21   3   3     7612.97     8008.34    179.11 o
 -19   3   3     4509.02     4568.69    108.83 o
 -17   3   3     2072.53     2093.64     72.17 o
 -15   3   3        3.49       53.77     23.60 o
 -13   3   3    23679.82    24163.19    273.11 o
 -11   3   3    37565.17    37151.60    538.54 o
  -9   3   3    11897.16    11363.62    199.92 o
  -7   3   3     4058.94     3867.57     73.88 o
  -5   3   3     4733.80     4784.21     70.07 o
  -3   3   3    38705.23    37378.27    325.93 o
  -1   3   3    46330.45    44766.97    709.09 o
   1   3   3    52996.49    51572.87    445.14 o
   3   3   3     6735.94     6805.14     91.18 o
   5   3   3     5665.46     5518.38     82.40 o
   7   3   3    18830.21    18569.33    208.97 o
   9   3   3    49459.68    48182.79    455.90 o
  11   3   3    31368.65    31344.08    286.09 o
  13   3   3     1761.27     1769.35    114.51 o
  15   3   3     2289.35     2370.06     77.44 o
  17   3   3    20412.74    19586.85    354.63 o
  19   3   3     8502.74     8516.00    225.95 o
  21   3   3     2409.15     2357.56    126.02 o
  23   3   3       43.66      -14.47     44.59 o
 -24   4   3     1080.64     1300.11    114.87 o
 -22   4   3     2041.96     2174.13     95.45 o
 -20   4   3     1209.57     1525.58    100.59 o
 -18   4   3     5700.39     5819.61    126.60 o
 -16   4   3     8011.47     8285.71    311.82 o
 -14   4   3    17248.67    17302.31    227.13 o
 -12   4   3     5848.67     6097.77    115.66 o
 -10   4   3      104.54      102.00     24.91 o
  -8   4   3    15324.77    15313.81    192.53 o
  -6   4   3    28667.58    27857.69    290.51 o
  -4   4   3    26093.80    26379.39    259.51 o
  -2   4   3     1010.65     1229.51     37.50 o
   0   4   3     1101.98     1089.29     52.56 o
   2   4   3    63539.59    63058.56    509.38 o
   4   4   3    95463.18    94250.70    730.48 o
   6   4   3     9799.58     9576.24    127.70 o
   8   4   3     3035.00     3103.51     72.89 o
  10   4   3     3009.10     3097.94     86.05 o
  12   4   3     4121.33     4253.10     85.34 o
  14   4   3     9354.27     9283.70    163.90 o
  16   4   3     5798.97     6239.09    492.79 o
  18   4   3      363.79      342.14     62.95 o
  20   4   3     2863.82     2794.63    175.72 o
  22   4   3     2690.45     2645.28    142.23 o
 -21   5   3     4207.20     4408.33    206.28 o
 -19   5   3     1683.79     1745.46     93.59 o
 -17   5   3     1016.20      985.14     77.37 o
 -15   5   3     3018.97     2922.80    108.00 o
 -13   5   3     2092.18     2096.56    120.97 o
 -11   5   3     8198.07     8280.56    250.85 o
  -9   5   3     7324.86     7275.82    163.87 o
  -7   5   3      561.25      600.09     56.70 o
  -5   5   3      952.74      931.52     55.22 o
  -3   5   3     8691.14     8471.03    141.89 o
  -1   5   3    12329.99    12338.20    215.77 o
   1   5   3    10760.40    10725.48    203.30 o
   3   5   3       62.95       69.96     24.43 o
   5   5   3     1619.38     1625.41     59.03 o
   7   5   3    13449.29    13440.47    214.30 o
   9   5   3    11481.31    11526.84    159.47 o
  11   5   3     1955.99     1972.88     66.10 o
  13   5   3      153.82      144.19     39.27 o
  15   5   3     1657.56     1616.56     73.45 o
  17   5   3     1638.42     1824.15    124.10 o
  19   5   3     3070.85     2916.59    144.55 o
 -18   6   3       23.35       65.08     42.06 o
 -16   6   3     2208.94     2064.35    151.53 o
 -14   6   3      400.11      410.22     58.50 o
 -12   6   3     2273.64     2032.46     97.19 o
 -10   6   3       64.99       46.43     38.43 o
  -8   6   3      565.54      582.57    120.97 o
  -6   6   3      281.61      281.90     46.72 o
  -4   6   3      199.59      194.58     39.26 o
  -2   6   3       22.05       43.79     43.70 o
   0   6   3      274.70      222.75     38.72 o
   2   6   3       44.70       -1.56     27.24 o
   4   6   3        5.58      -21.73     25.25 o
   6   6   3     3589.25     3532.14     99.88 o
   8   6   3       19.70      -28.64     28.64 o
  10   6   3      283.29      250.05     41.45 o
  12   6   3      616.00      579.57     72.20 o
  14   6   3     1294.58     1494.58    105.11 o
  16   6   3        5.05      -15.28     76.40 o
 -15   7   3      420.98      353.25     75.13 o
 -13   7   3      155.10      136.60     52.21 o
 -11   7   3     2186.47     2223.78    108.94 o
  -9   7   3      563.61      655.56     72.92 o
  -7   7   3       92.10      101.97     44.91 o
  -5   7   3      756.62      766.56     73.83 o
  -3   7   3       41.50       40.45     51.55 o
  -1   7   3      710.20      659.28     70.16 o
   1   7   3      427.30      392.10     57.54 o
   3   7   3       94.25       57.30     39.62 o
   5   7   3      255.47      205.96     50.04 o
   7   7   3      878.73      932.51    115.87 o
   9   7   3      683.05      636.98     82.77 o
  11   7   3      273.84      211.38     73.85 o
  13   7   3      224.21      300.51     86.59 o
 -10   8   3      448.38      479.30     72.03 o
  -8   8   3      903.13      957.38     89.13 o
  -6   8   3     2422.67     2625.67    121.46 o
  -4   8   3     1855.74     1757.44    112.54 o
  -2   8   3        0.93       -0.52     38.52 o
   0   8   3      327.57      308.17     96.77 o
   2   8   3     1006.23     1261.87     98.99 o
   4   8   3     3573.33     3666.37    150.25 o
   6   8   3     1916.17     1770.25    115.25 o
   8   8   3      781.02      778.48     84.58 o
 -26   0   4        0.04      -30.56     48.39 o
 -24   0   4     5085.84     4688.46    241.94 o
 -22   0   4    13584.19    13919.68    261.88 o
 -20   0   4    22406.14    22029.11    342.37 o
 -18   0   4     1004.67      985.56    110.78 o
 -16   0   4     1186.58     1437.05     69.13 o
 -14   0   4    13953.93    14331.63    229.51 o
 -12   0   4    35995.21    34945.72    583.19 o
 -10   0   4    26521.79    25026.35    432.94 o
  -8   0   4    42770.30    43785.29    677.42 o
  -6   0   4     1473.82     1415.96     61.12 o
  -4   0   4    28341.54    28128.84    393.46 o
  -2   0   4    15370.88    16454.01    313.24 o
   0   0   4    58753.25    59893.48    620.55 o
   2   0   4    35602.00    36180.87    575.55 o
   4   0   4     6129.18     7115.46    170.63 o
   6   0   4    62677.00    62803.99    998.30 o
   8   0   4    79365.65    79548.49   1263.16 o
  10   0   4    88667.82    87635.46    926.79 o
  12   0   4     3916.93     3766.56    162.99 o
  14   0   4     4826.43     4443.98    193.55 o
  16   0   4     4046.39     3972.84    196.10 o
  18   0   4    48587.96    48720.78    957.56 o
  20   0   4    11068.23    11073.02    371.82 o
  22   0   4      613.17      687.61    117.15 o
  24   0   4     1355.18     1084.89    152.80 o
 -27   1   4     5203.73     5028.24    191.63 o
 -25   1   4     4408.15     4612.78    196.10 o
 -23   1   4     2488.62     2493.88    143.62 o
 -21   1   4      339.91      322.54     35.03 o
 -19   1   4     3064.26     3310.27     79.07 o
 -17   1   4    19451.91    19304.17    238.58 o
 -15   1   4    13926.53    13501.19    179.80 o
 -13   1   4    14002.85    13822.10    175.17 o
 -11   1   4     7226.94     7714.92    113.39 o
  -9   1   4    19559.51    19352.61    233.43 o
  -7   1   4    35188.05    34787.68    389.87 o
  -5   1   4    69386.48    70281.03    723.01 o
  -3   1   4    12464.58    12333.90    202.95 o
  -1   1   4    14453.65    14998.72    133.93 o
   1   1   4    39577.47    39932.78    306.56 o
   3   1   4    23586.64    22374.41    179.91 o
   5   1   4    70375.05    73476.01    540.23 o
   7   1   4      728.55     1067.43     30.60 o
   9   1   4      807.33      784.77     48.63 o
  11   1   4    42512.60    41476.94    363.17 o
  13   1   4    38108.74    37656.36    514.10 o
  15   1   4    11338.22    11233.69    235.88 o
  17   1   4     2724.01     2642.32    115.21 o
  19   1   4     1327.68     1392.12    108.23 o
  21   1   4     5016.33     5293.93    181.77 o
  23   1   4     7743.21     7290.63    230.48 o
 -26   2   4       25.39       -1.07     44.59 o
 -24   2   4      109.92       83.90     47.09 o
 -22   2   4     5959.31     5540.39    206.95 o
 -20   2   4     3409.31     3383.82     92.95 o
 -18   2   4     7146.21     7135.71    131.71 o
 -16   2   4      137.25      116.24     26.38 o
 -14   2   4     1893.25     1860.74     81.25 o
 -12   2   4    18219.30    17728.43    207.56 o
 -10   2   4    24581.72    24456.64    254.81 o
  -8   2   4    12203.98    12625.97    148.93 o
  -6   2   4     3615.43     3730.27     93.79 o
  -4   2   4    29697.57    29869.38    254.85 o
  -2   2   4    16115.51    15925.32    188.20 o
   0   2   4    27615.72    28647.88    242.10 o
   2   2   4     2742.98     2799.77     41.98 o
   4   2   4    19662.66    19767.47    160.65 o
   6   2   4    24866.59    25569.96    256.21 o
   8   2   4     8274.67     8134.39     96.03 o
  10   2   4     8155.58     8334.00    101.98 o
  12   2   4     2449.60     2341.53     66.98 o
  14   2   4      638.80      726.02     68.36 o
  16   2   4     7319.46     6723.56    181.85 o
  18   2   4     1973.70     2109.47    109.85 o
  20   2   4     2007.64     1858.37    207.56 o
  22   2   4     1143.76      952.70    118.42 o
 -25   3   4        0.96      -39.50     42.29 o
 -23   3   4     1265.67     1244.98     80.75 o
 -21   3   4      630.91      697.08     71.00 o
 -19   3   4      591.66      663.34     51.08 o
 -17   3   4      430.53      384.66     40.07 o
 -15   3   4      988.26     1053.09     57.09 o
 -13   3   4       89.81       98.16     24.39 o
 -11   3   4      829.44      972.61     45.39 o
  -9   3   4    11409.77    12530.69    158.75 o
  -7   3   4      513.28      547.11     31.84 o
  -5   3   4     4665.06     4973.27     82.22 o
  -3   3   4      800.28      987.98     37.40 o
  -1   3   4     1395.06     1605.39     44.73 o
   1   3   4    12307.93    12866.95    140.76 o
   3   3   4     2175.12     2183.83     56.24 o
   5   3   4    29753.61    32387.19    285.59 o
   7   3   4      195.89      239.37     20.84 o
   9   3   4     4260.62     4143.67    115.79 o
  11   3   4     1859.22     1883.89     51.71 o
  13   3   4      157.14      150.26     29.88 o
  15   3   4       13.34       67.23     45.84 o
  17   3   4      920.33      997.80    114.60 o
  19   3   4        0.76        3.55     38.69 o
  21   3   4       68.79       47.11     45.02 o
 -24   4   4     1718.97     1578.24    124.21 o
 -22   4   4      581.22      649.11     74.33 o
 -20   4   4      651.52      820.82     83.02 o
 -18   4   4       20.60        8.10     26.46 o
 -16   4   4        5.39        5.88     24.39 o
 -14   4   4     3542.12     3777.95     94.08 o
 -12   4   4     3513.09     3726.15     89.19 o
 -10   4   4      456.09      401.83     49.66 o
  -8   4   4      851.08      868.92     46.42 o
  -6   4   4      566.03      564.67     33.33 o
  -4   4   4     9506.59     9771.99    109.22 o
  -2   4   4    15642.55    16380.78    152.61 o
   0   4   4     2929.05     2863.69     65.88 o
   2   4   4     3268.50     3806.37    162.84 o
   4   4   4    25401.40    26026.41    261.72 o
   6   4   4      953.64      975.88     45.65 o
   8   4   4      750.17      753.03     42.96 o
  10   4   4      115.36       97.92     21.46 o
  12   4   4     1160.29     1093.27     59.75 o
  14   4   4      295.47      318.75     42.11 o
  16   4   4        1.63       -4.90     34.38 o
  18   4   4       62.89       68.96     46.41 o
  20   4   4      424.84      395.90     69.76 o
 -21   5   4      243.27      201.19     71.31 o
 -19   5   4     2776.08     2997.56    117.05 o
 -17   5   4     2216.42     2396.04    179.54 o
 -15   5   4    10180.51    10297.53    276.32 o
 -13   5   4     3933.15     3805.94    169.36 o
 -11   5   4      604.59      748.39     66.21 o
  -9   5   4    12796.54    12676.07    396.01 o
  -7   5   4     9825.41     9870.38    193.53 o
  -5   5   4    15814.71    15352.69    210.42 o
  -3   5   4     2192.66     2168.99     66.37 o
  -1   5   4       56.41      119.87     26.56 o
   1   5   4     1888.24     1758.28     60.21 o
   3   5   4    24876.98    24405.53    470.87 o
   5   5   4     1123.64     1149.13     53.59 o
   7   5   4     6558.14     6745.05    153.65 o
   9   5   4     1306.38     1295.79     57.32 o
  11   5   4     6102.20     6410.10    160.25 o
  13   5   4    11410.32    11760.77    206.86 o
  15   5   4    10940.10    10985.91    216.80 o
  17   5   4      787.62      745.14     99.29 o
  19   5   4       86.21       76.32     73.85 o
 -20   6   4     2404.83     2439.73    165.54 o
 -18   6   4     1280.82     1181.86     92.73 o
 -16   6   4      271.98      350.46     57.63 o
 -14   6   4     1224.01     1150.27     86.38 o
 -12   6   4     8601.64     8614.17    199.86 o
 -10   6   4    10585.52    10616.96    221.50 o
  -8   6   4     1383.82     1525.96    137.52 o
  -6   6   4       71.28      164.91     76.40 o
  -4   6   4     4502.48     4350.24    109.54 o
  -2   6   4    10004.51     9642.90    221.23 o
   0   6   4     4583.11     4576.25    110.77 o
   2   6   4     4725.01     4313.17    107.89 o
   4   6   4     1559.63     1433.82     77.43 o
   6   6   4    13965.99    14072.65    211.96 o
   8   6   4    12217.57    12306.60    197.93 o
  10   6   4     7550.69     7444.86    191.48 o
  12   6   4     2746.63     2578.41    188.46 o
  14   6   4      536.08      602.87     74.90 o
  16   6   4     5267.84     5001.70    277.59 o
 -15   7   4     2647.03     2847.44    145.16 o
 -13   7   4     1013.08     1039.05    129.88 o
 -11   7   4        5.34       16.35     56.03 o
  -9   7   4     2695.13     2520.57    114.34 o
  -7   7   4     9073.11     9229.89    214.09 o
  -5   7   4     6183.75     6022.12    169.24 o
  -3   7   4     2492.26     2527.75     91.00 o
  -1   7   4       88.78       77.20     45.81 o
   1   7   4     2530.48     2542.81    102.33 o
   3   7   4     7701.98     7926.37    160.67 o
   5   7   4     6575.09     6820.79    149.46 o
   7   7   4      526.32      633.27     59.98 o
   9   7   4      758.96      743.23     63.87 o
  11   7   4     4793.57     5149.41    224.11 o
  13   7   4     6886.10     6870.98    264.86 o
 -10   8   4     1183.75     1288.70    175.72 o
  -8   8   4      813.51      920.42     89.99 o
  -6   8   4       23.53      -41.42     41.42 o
  -4   8   4      932.95     1002.60     89.13 o
  -2   8   4     3932.62     3550.09    198.64 o
   0   8   4     1465.56     1308.43     98.99 o
   2   8   4       50.09      160.74     57.30 o
   4   8   4      523.94      457.39     67.51 o
   6   8   4      610.40      734.94     80.98 o
   8   8   4     3884.00     3964.26    148.56 o
 -27   1   5        4.91        0.00     46.82 o
 -25   1   5     2401.70     2143.36    139.34 o
 -23   1   5      566.53      588.93     45.45 o
 -21   1   5     3205.07     3296.63     83.66 o
 -19   1   5      218.57      200.26     31.34 o
 -17   1   5       87.02       85.01     24.91 o
 -15   1   5     3308.51     3443.49     81.49 o
 -13   1   5     3278.97     3090.10     72.24 o
 -11   1   5     5701.77     5270.75    110.06 o
  -9   1   5    18473.55    19127.54    249.40 o
  -7   1   5        3.56       16.81     15.28 o
  -5   1   5       39.14      133.11     15.59 o
  -3   1   5    19756.94    19526.13    172.76 o
  -1   1   5     6025.67     6449.31     66.48 o
   1   1   5     1909.20     1721.60     27.79 o
   3   1   5    22556.99    24012.19    178.78 o
   5   1   5    15406.25    15786.96    136.29 o
   7   1   5    21994.56    23108.77    231.20 o
   9   1   5     4809.48     4704.23     60.27 o
  11   1   5     7946.61     7312.51    194.82 o
  13   1   5      198.85      181.14     39.62 o
  15   1   5      570.41      520.88     61.15 o
  17   1   5    10116.31     9666.42    231.40 o
  19   1   5     3551.79     3736.08    146.69 o
  21   1   5      127.46      156.47     73.85 o
  23   1   5      156.46      157.58     63.67 o
 -26   2   5     4133.28     3790.78    163.60 o
 -24   2   5      539.18      537.17     57.50 o
 -22   2   5      151.25      109.47     37.86 o
 -20   2   5     3355.36     3443.02     94.20 o
 -18   2   5    16916.72    16780.14    294.12 o
 -16   2   5     7017.60     6970.85    168.20 o
 -14   2   5     8955.54     8765.13    136.03 o
 -12   2   5       24.70        9.59     17.87 o
 -10   2   5     4538.13     4262.07     79.83 o
  -8   2   5    31688.19    31779.34    306.77 o
  -6   2   5    46373.87    45984.03    528.31 o
  -4   2   5    34883.61    34578.13    344.28 o
  -2   2   5      402.11      400.59     23.77 o
   0   2   5    28222.68    29726.73    253.18 o
   2   2   5    18450.59    17545.39    144.45 o
   4   2   5    90499.82    91647.84    615.95 o
   6   2   5     1112.31      857.89     35.19 o
   8   2   5      259.62      329.75     51.45 o
  10   2   5     9756.89     9787.33    140.96 o
  12   2   5    23462.83    22599.21    355.38 o
  14   2   5      865.67      741.16     86.59 o
  16   2   5     3231.37     3168.38    127.70 o
  18   2   5        3.05       19.96     32.99 o
  20   2   5     6320.29     6312.61    198.93 o
  22   2   5     6024.70     6354.72    209.74 o
 -25   3   5      267.73      325.71     65.56 o
 -23   3   5     5892.94     5814.80    192.28 o
 -21   3   5    13529.39    14386.84    219.84 o
 -19   3   5    16521.14    16210.22    228.25 o
 -17   3   5      174.82      143.74     29.41 o
 -15   3   5     4850.34     4750.64    104.69 o
 -13   3   5    36639.68    37260.83    495.78 o
 -11   3   5    42606.50    41775.39    409.72 o
  -9   3   5     3078.67     2811.55     63.84 o
  -7   3   5      118.16      105.13     20.19 o
  -5   3   5    17216.80    17019.19    178.17 o
  -3   3   5    60978.37    60571.30    487.11 o
  -1   3   5    62753.71    62762.02    499.87 o
   1   3   5    23173.85    23029.00    218.42 o
   3   3   5     3335.50     3770.25     62.53 o
   5   3   5     3310.49     2987.70     58.62 o
   7   3   5    24837.40    24862.31    211.82 o
   9   3   5    29008.93    29008.15    263.94 o
  11   3   5     8713.09     8687.57    142.80 o
  13   3   5     1184.65     1230.91     87.36 o
  15   3   5    19223.98    18439.43    392.19 o
  17   3   5    13921.83    13702.29    314.52 o
  19   3   5     9748.77     9271.21    319.61 o
  21   3   5     2994.72     3302.06    150.75 o
 -24   4   5     2234.40     2396.44    162.99 o
 -22   4   5        1.36       21.10     38.20 o
 -20   4   5     1633.00     1730.45     89.13 o
 -18   4   5     7793.04     7527.87    175.57 o
 -16   4   5    18375.94    18257.58    294.42 o
 -14   4   5     9220.99     9309.27    188.18 o
 -12   4   5     3039.58     3092.88    174.45 o
 -10   4   5     6038.27     5607.59    132.35 o
  -8   4   5    20428.58    20177.29    491.51 o
  -6   4   5    48009.96    49023.36    479.20 o
  -4   4   5    12664.55    11916.05    149.22 o
  -2   4   5       18.08       25.43     18.84 o
   0   4   5     8958.37     8932.25    123.57 o
   2   4   5    53603.44    53262.45    448.37 o
   4   4   5    17288.72    16458.68    210.63 o
   6   4   5     9107.04     8790.29    108.40 o
   8   4   5     1473.68     1409.04     46.44 o
  10   4   5     4509.41     4707.95     95.75 o
  12   4   5     6826.70     7118.04    124.58 o
  14   4   5    17998.52    18037.17    331.19 o
  16   4   5      637.40      590.59     71.96 o
  18   4   5      518.33      518.17     91.68 o
  20   4   5     2424.32     2353.27    212.65 o
 -21   5   5     1613.35     1942.05    201.19 o
 -19   5   5      903.40      937.52     80.12 o
 -17   5   5        6.76       38.52     35.88 o
 -15   5   5       27.85       38.74     34.38 o
 -13   5   5     3353.77     3220.41    112.54 o
 -11   5   5     7121.37     7013.59    236.84 o
  -9   5   5      337.57      365.01     64.94 o
  -7   5   5      982.04     1120.94     74.59 o
  -5   5   5     2633.83     2626.99     79.95 o
  -3   5   5     9829.44     9558.30    239.30 o
  -1   5   5    10943.30    10997.04    151.86 o
   1   5   5     6240.39     6196.24    108.77 o
   3   5   5       17.36        2.30     24.26 o
   5   5   5     3535.37     3640.87     92.63 o
   7   5   5      147.07      155.36     42.64 o
   9   5   5     3083.35     3187.90     91.69 o
  11   5   5      457.35      504.04     53.42 o
  13   5   5      219.41      207.75     45.10 o
  15   5   5     2027.19     2111.22    145.33 o
  17   5   5     3900.49     3590.83    169.16 o
  19   5   5     3593.67     3940.26    185.06 o
 -20   6   5      167.67       92.62     48.52 o
 -18   6   5      503.94      497.87     68.15 o
 -16   6   5       73.59      126.70     42.77 o
 -14   6   5     1074.97      891.25     85.31 o
 -12   6   5      531.85      629.03     96.77 o
 -10   6   5       62.89       96.88     75.13 o
  -8   6   5      347.01      310.88     50.42 o
  -6   6   5      302.53      397.69     45.39 o
  -4   6   5     1718.18     1728.68    125.93 o
  -2   6   5       88.85       94.00     46.87 o
   0   6   5      228.62      248.51     39.86 o
   2   6   5        1.45       21.68     28.89 o
   4   6   5     8850.92     8615.42    159.24 o
   6   6   5      556.02      497.33     51.33 o
   8   6   5       56.16       41.77     34.00 o
  10   6   5     1704.16     1775.80    105.49 o
  12   6   5     1074.87     1031.59     90.54 o
  14   6   5      127.16       86.59     89.13 o
  16   6   5       14.56      152.80     99.32 o
 -15   7   5        1.36       -5.85     42.29 o
 -13   7   5      315.84      372.12     76.40 o
 -11   7   5     2325.43     2213.96    220.29 o
  -9   7   5      151.42      145.83     64.94 o
  -7   7   5      297.31      260.16     54.02 o
  -5   7   5       61.26       10.91     32.50 o
  -3   7   5      974.84     1049.96     77.86 o
  -1   7   5      265.71      279.82     44.78 o
   1   7   5      721.28      622.88     83.69 o
   3   7   5       25.08       52.19     35.88 o
   5   7   5      291.90      352.16     49.54 o
   7   7   5        2.73        3.83     35.34 o
   9   7   5       86.05      112.77     57.30 o
  11   7   5      330.18      351.94     69.25 o
  13   7   5       33.52      141.47     58.61 o
 -10   8   5     1379.86     1349.98    133.70 o
  -8   8   5     1782.88     1965.78    259.76 o
  -6   8   5      906.00      888.96     87.32 o
  -4   8   5     2100.38     2201.94    113.28 o
  -2   8   5        4.47       -6.18     70.03 o
   0   8   5      178.44      214.79     99.32 o
   2   8   5     2313.96     2334.30    136.25 o
   4   8   5     2973.60     3097.04    129.51 o
   6   8   5      704.71      713.84     79.76 o
 -26   0   6        9.14       -5.09     50.93 o
 -24   0   6     4441.59     4729.72    149.22 o
 -22   0   6     8285.07     8365.57    196.96 o
 -20   0   6     7448.57     7687.18    178.57 o
 -18   0   6     2826.74     2742.86    101.47 o
 -16   0   6     4161.63     4232.60    155.35 o
 -14   0   6    21315.74    20671.50    407.47 o
 -12   0   6    30702.30    29689.34    522.07 o
 -10   0   6    75023.09    76380.41   1151.11 o
  -8   0   6      926.68      937.18     61.12 o
  -6   0   6     1202.19     1217.32     61.12 o
  -4   0   6    71663.66    72610.20    634.38 o
  -2   0   6   164387.39   167900.02   1412.77 o
   0   0   6    18170.83    17819.88    180.64 o
   2   0   6     4749.92     4621.25     63.37 o
   4   0   6    34745.62    36056.08    616.30 o
   6   0   6   114074.80   114259.91   1749.58 o
   8   0   6    47859.43    46828.59    812.40 o
  10   0   6    18816.75    17944.00    407.47 o
  12   0   6      333.62      331.07     68.76 o
  14   0   6     2058.37     1932.94    132.43 o
  16   0   6     2641.21     2651.11    162.99 o
  18   0   6    12596.94    12960.12    399.83 o
  20   0   6     3934.98     3947.37    221.56 o
  22   0   6       68.65      -10.19     56.03 o
 -27   1   6     3839.37     3607.66    161.10 o
 -25   1   6     3657.66     3836.30    118.06 o
 -23   1   6      469.25      562.88     46.08 o
 -21   1   6        2.60       40.57     24.63 o
 -19   1   6    12005.94    12354.55    187.22 o
 -17   1   6     9759.54     9545.83    153.73 o
 -15   1   6    12468.95    12496.03    218.03 o
 -13   1   6     1422.43     1296.28     64.83 o
 -11   1   6     4929.28     4762.13    105.33 o
  -9   1   6    61169.68    62419.16    676.18 o
  -7   1   6    53704.28    53249.46    577.15 o
  -5   1   6    30091.89    29495.66    251.25 o
  -3   1   6    10997.71    11164.69    103.84 o
  -1   1   6    44670.80    47182.30    331.61 o
   1   1   6    31698.63    31001.46    224.75 o
   3   1   6   129860.52   134661.64    874.98 o
   5   1   6    27494.09    26837.15    264.01 o
   7   1   6        9.25       40.28     47.11 o
   9   1   6    14941.55    14794.86    174.51 o
  11   1   6    31221.39    30071.06    427.55 o
  13   1   6    31803.96    31149.02    456.43 o
  15   1   6     6444.91     7085.64    186.32 o
  17   1   6      221.43      230.03     50.04 o
  19   1   6     5160.05     5152.65    175.57 o
  21   1   6     6742.55     6981.29    216.00 o
  23   1   6     3253.05     3381.93    160.15 o
 -26   2   6       74.08      -17.41     44.09 o
 -24   2   6      825.80      962.57     84.54 o
 -22   2   6      912.00     1026.30     91.84 o
 -20   2   6     6856.07     6889.40    137.48 o
 -18   2   6       43.08       -0.44     23.00 o
 -16   2   6      622.62      638.81     45.53 o
 -14   2   6    13551.07    14034.48    186.14 o
 -12   2   6     9841.48     9693.58    139.19 o
 -10   2   6     9942.31     9831.44    156.95 o
  -8   2   6     7980.49     8645.80    115.33 o
  -6   2   6     3147.56     3082.66     61.09 o
  -4   2   6    10574.07    10471.18    120.02 o
  -2   2   6    10715.81    10579.78    142.90 o
   0   2   6       62.42      142.58     14.59 o
   2   2   6     1533.00     1509.31     32.03 o
   4   2   6        4.30       12.27      9.11 o
   6   2   6     2229.14     1999.18     50.43 o
   8   2   6    23547.89    23558.45    210.28 o
  10   2   6    10217.55    10281.19    204.70 o
  12   2   6     8395.54     7971.85    486.42 o
  14   2   6      139.00      119.45     37.69 o
  16   2   6     3640.83     3547.90    134.91 o
  18   2   6     5132.86     4735.31    192.28 o
  20   2   6     3967.07     4419.04    167.44 o
  22   2   6        5.62      -39.62     39.62 o
 -25   3   6      721.26      599.80     63.33 o
 -23   3   6      132.60       65.34     33.34 o
 -21   3   6     1614.88     1735.66     73.72 o
 -19   3   6       13.11      -20.28     24.39 o
 -17   3   6       35.46       56.83     26.59 o
 -15   3   6      328.57      300.18     35.76 o
 -13   3   6       11.15       31.72     36.29 o
 -11   3   6      643.03      769.08     43.75 o
  -9   3   6      284.91      269.24     55.66 o
  -7   3   6     1383.84     1529.25     39.79 o
  -5   3   6     1224.23     1439.65     61.24 o
  -3   3   6        0.28        8.01     15.45 o
  -1   3   6       52.55       56.60     22.99 o
   1   3   6    16010.71    17463.76    180.08 o
   3   3   6        0.74        7.87     10.92 o
   5   3   6     1005.82     1140.70     35.42 o
   7   3   6      639.42      615.12     32.73 o
   9   3   6      345.48      353.64     37.13 o
  11   3   6       54.86       62.83     23.98 o
  13   3   6      807.83      762.79     72.78 o
  15   3   6     1318.10     1325.54     96.44 o
  17   3   6      398.09      251.55     54.72 o
  19   3   6        1.65       33.90     42.21 o
  21   3   6      290.09      282.11     64.82 o
 -24   4   6      941.95     1100.17    129.88 o
 -22   4   6      859.24     1055.04     86.38 o
 -20   4   6      250.11      205.32     99.32 o
 -18   4   6      496.78      530.88     58.50 o
 -16   4   6     1440.21     1594.26    244.48 o
 -14   4   6     1212.08     1259.98     79.17 o
 -12   4   6      318.13      246.94     38.69 o
 -10   4   6      238.83      292.91     71.31 o
  -8   4   6        1.11       76.40     40.75 o
  -6   4   6     7817.47     7961.54    119.90 o
  -4   4   6     3270.02     3373.23     74.93 o
  -2   4   6     3205.44     3167.93     72.38 o
   0   4   6      234.58      224.00     30.48 o
   2   4   6     1874.10     2299.71     63.96 o
   4   4   6        4.52       22.09     20.02 o
   6   4   6     3251.77     3154.41     62.87 o
   8   4   6      156.05      139.25     21.98 o
  10   4   6     3219.58     3334.30    109.91 o
  12   4   6      112.20      114.67     46.24 o
  14   4   6       83.76      123.95     38.17 o
  16   4   6      111.69      118.62     81.49 o
  18   4   6     1519.11     1503.81    217.74 o
  20   4   6     1159.24     1180.61    108.05 o
 -21   5   6      619.35      606.32    142.61 o
 -19   5   6     2208.96     2402.69    175.72 o
 -17   5   6     9893.72     9428.93    210.60 o
 -15   5   6     2704.32     2882.10    110.74 o
 -13   5   6      360.28      334.69     48.91 o
 -11   5   6     3515.99     3468.00    112.45 o
  -9   5   6     8326.03     8016.49    176.45 o
  -7   5   6     3882.17     3822.46    145.83 o
  -5   5   6     2834.21     2835.96     77.72 o
  -3   5   6     1045.92      933.52     52.03 o
  -1   5   6     2077.15     1989.96     65.72 o
   1   5   6    14591.14    14516.69    181.73 o
   3   5   6     3211.02     3359.22     82.34 o
   5   5   6    22683.30    22564.54    246.99 o
   7   5   6     2398.27     2224.86     68.52 o
   9   5   6       18.90       25.77     33.61 o
  11   5   6     4796.73     4878.86    127.52 o
  13   5   6    10152.69    10681.73    455.86 o
  15   5   6     2563.26     2590.00    144.28 o
  17   5   6      221.17      385.98     82.31 o
 -20   6   6     1235.52     1176.19    161.72 o
 -18   6   6      104.95      198.22     51.30 o
 -16   6   6     1410.93     1490.09    100.84 o
 -14   6   6     5403.18     5508.63    160.15 o
 -12   6   6    14726.27    15203.76    404.92 o
 -10   6   6     5142.10     5470.06    155.70 o
  -8   6   6       63.84       16.31     33.28 o
  -6   6   6      586.90      572.77     95.99 o
  -4   6   6    12924.99    12891.52    180.58 o
  -2   6   6    15639.15    15340.59    305.46 o
   0   6   6    10245.75     9819.91    152.69 o
   2   6   6       71.40       -1.40     28.36 o
   4   6   6    13884.53    13457.60    297.94 o
   6   6   6    16489.09    16414.09    236.86 o
   8   6   6     9781.22     9619.13    525.89 o
  10   6   6     4170.79     4380.92    152.35 o
  12   6   6      123.02      134.03     54.44 o
  14   6   6     1761.17     1708.83    196.10 o
 -15   7   6     1732.75     1664.16    165.53 o
 -13   7   6     1172.06     1144.16     94.53 o
 -11   7   6      359.77      329.84     60.31 o
  -9   7   6     5168.11     5301.95    221.56 o
  -7   7   6     5748.52     5679.37    167.44 o
  -5   7   6     7011.50     7178.09    155.57 o
  -3   7   6       57.03       48.41     34.16 o
  -1   7   6     1150.21     1123.58     71.94 o
   1   7   6     5676.27     5809.19    252.75 o
   3   7   6    10389.16    10542.87    190.89 o
   5   7   6     2582.63     2793.98    129.12 o
   7   7   6      205.52      104.41     52.01 o
   9   7   6      647.67      888.15    100.59 o
  11   7   6     4029.67     4415.46    165.57 o
 -10   8   6     2824.52     2865.74    133.93 o
  -8   8   6       96.20      217.85     76.40 o
  -6   8   6      222.34      215.15     64.94 o
  -4   8   6     2446.19     2635.20    122.41 o
  -2   8   6     2087.20     2301.95    115.25 o
   0   8   6      728.75      760.24     79.17 o
   2   8   6       38.94      -15.88     45.89 o
   4   8   6        3.40       23.88     47.49 o
   6   8   6     4388.88     3901.53    211.38 o
 -27   1   7       12.65       37.25     45.26 o
 -25   1   7      669.96      787.51     66.33 o
 -23   1   7      247.27      314.41     38.26 o
 -21   1   7     3138.66     2995.98     98.79 o
 -19   1   7    11152.93    10815.26    174.09 o
 -17   1   7       33.94       25.76     21.04 o
 -15   1   7      805.64      766.32     47.53 o
 -13   1   7     6506.80     6562.91    245.76 o
 -11   1   7    24154.21    24700.96    320.52 o
  -9   1   7     2852.36     2835.95     77.43 o
  -7   1   7     4866.70     5143.50     89.52 o
  -5   1   7    26670.96    28448.28    222.76 o
  -3   1   7    31596.33    32145.81    243.85 o
  -1   1   7    21550.76    22280.11    173.45 o
   1   1   7      198.51      181.39     14.89 o
   3   1   7     3676.95     4477.28     69.00 o
   5   1   7    22154.23    22210.56    255.31 o
   7   1   7     8179.56     8329.95    110.41 o
   9   1   7      702.67      762.45     80.22 o
  11   1   7     2457.19     2508.75    108.23 o
  13   1   7     3508.61     3422.20    122.41 o
  15   1   7     6601.80     6490.89    183.36 o
  17   1   7    10474.11    10697.15    252.09 o
  19   1   7     1179.93     1120.05     99.83 o
  21   1   7        8.70       12.84     42.77 o
 -26   2   7     2766.33     2734.77    106.72 o
 -24   2   7      585.22      606.80     49.82 o
 -22   2   7      266.58      323.77     43.06 o
 -20   2   7     6483.93     6599.07    135.49 o
 -18   2   7     5047.76     5044.32    111.93 o
 -16   2   7    11044.89    10905.54    166.95 o
 -14   2   7     3565.43     3561.61    115.56 o
 -12   2   7       93.02       80.08     20.06 o
 -10   2   7     1759.52     1448.83     47.14 o
  -8   2   7    43442.96    42989.11    398.83 o
  -6   2   7    20033.30    19503.61    193.81 o
  -4   2   7     8930.67     8828.37     94.89 o
  -2   2   7     2975.92     3076.34     50.21 o
   0   2   7    27316.17    27132.44    247.26 o
   2   2   7    31733.19    31764.61    286.98 o
   4   2   7    16196.96    14804.02    132.91 o
   6   2   7      754.34      655.16     40.94 o
   8   2   7     6177.35     6195.21    110.66 o
  10   2   7    14241.19    13986.66    252.97 o
  12   2   7    13158.36    13213.94    256.83 o
  14   2   7     6252.44     6556.30    179.65 o
  16   2   7     3066.01     2843.64    125.07 o
  18   2   7       64.61       97.47     45.26 o
  20   2   7     4935.88     4758.16    177.04 o
 -25   3   7     3596.33     3672.55    179.43 o
 -23   3   7    13240.95    13405.21    324.28 o
 -21   3   7    16843.81    17147.18    248.08 o
 -19   3   7     2202.01     2308.75    133.52 o
 -17   3   7      262.78      338.91     39.08 o
 -15   3   7    14683.56    14361.28    198.98 o
 -13   3   7    15986.77    15508.44    200.30 o
 -11   3   7    18555.31    18392.59    216.32 o
  -9   3   7     3144.49     3096.10    107.89 o
  -7   3   7    14932.50    15545.11    200.33 o
  -5   3   7     9488.56     9026.55    120.79 o
  -3   3   7    42271.52    41126.53    355.95 o
  -1   3   7    32129.71    30505.80    475.29 o
   1   3   7     2137.82     2225.37     53.90 o
   3   3   7      297.63      370.49     22.92 o
   5   3   7    21160.91    21387.55    187.28 o
   7   3   7    41432.83    41528.23    498.81 o
   9   3   7    12601.99    12641.02    161.13 o
  11   3   7      985.95     1043.61    105.69 o
  13   3   7     2966.64     3003.09    217.74 o
  15   3   7    15727.81    15361.27    471.14 o
  17   3   7    13503.99    13282.71    593.38 o
  19   3   7     7704.45     7597.76    226.36 o
 -24   4   7     1096.11     1105.26     91.63 o
 -22   4   7      152.36      206.37     49.50 o
 -20   4   7      863.73      927.32     79.17 o
 -18   4   7     8543.12     8727.73    325.98 o
 -16   4   7     9914.14     9938.09    205.29 o
 -14   4   7      393.85      367.67     48.52 o
 -12   4   7       56.29       67.09     31.48 o
 -10   4   7    11978.70    11222.31    204.38 o
  -8   4   7    18060.90    17998.19    231.17 o
  -6   4   7    20432.21    20513.93    224.59 o
  -4   4   7    12368.00    12388.99    157.66 o
  -2   4   7      407.44      412.66     35.03 o
   0   4   7    14696.01    14240.54    198.66 o
   2   4   7    13378.63    12848.91    159.03 o
   4   4   7    17580.16    17065.12    192.76 o
   6   4   7     2134.99     2180.97     83.07 o
   8   4   7     5002.61     5237.02    172.03 o
  10   4   7    12316.64    12678.83    301.60 o
  12   4   7    24326.54    23567.58    435.30 o
  14   4   7    10517.85    10037.75    245.80 o
  16   4   7      181.96      163.17     42.88 o
  18   4   7     1054.26     1062.13    101.16 o
 -21   5   7     1603.83     1604.42    108.05 o
 -19   5   7     1426.95     1416.36    202.46 o
 -17   5   7     1264.06     1198.65     85.41 o
 -15   5   7      824.70      821.92    183.36 o
 -13   5   7     6528.18     6453.25    162.90 o
 -11   5   7     7225.49     7001.58    328.52 o
  -9   5   7       80.04       63.67     48.39 o
  -7   5   7       29.75       77.56     30.30 o
  -5   5   7     5294.73     5352.66    110.41 o
  -3   5   7     8047.37     7809.46    128.71 o
  -1   5   7     6006.60     5878.07    146.58 o
   1   5   7     2484.91     2444.65     72.13 o
   3   5   7     5427.14     5255.63    103.29 o
   5   5   7      378.13      398.78     58.08 o
   7   5   7     3193.76     3326.61    104.39 o
   9   5   7     4186.01     4440.82    121.25 o
  11   5   7      920.33      911.52     97.83 o
  13   5   7      655.61      674.33     94.43 o
  15   5   7     4260.82     4242.33    261.04 o
  17   5   7     2873.77     2639.60    308.15 o
 -20   6   7        0.55      -11.15     40.49 o
 -18   6   7      757.50      642.57     75.13 o
 -16   6   7      496.41      582.83     68.89 o
 -14   6   7      820.50      846.77     77.18 o
 -12   6   7      202.96      273.35    138.79 o
 -10   6   7      419.38      527.17     89.13 o
  -8   6   7      164.10       86.36     58.57 o
  -6   6   7     2654.71     2478.26     87.57 o
  -4   6   7     1314.14     1321.73     66.60 o
  -2   6   7       32.29        8.08     28.14 o
   0   6   7      123.24       97.44     32.47 o
   2   6   7     3345.85     3349.77     88.70 o
   4   6   7      309.36      342.81     40.66 o
   6   6   7      787.26      711.29     65.98 o
   8   6   7     1064.11      963.88     83.86 o
  10   6   7     1570.06     1515.52    107.04 o
  12   6   7      638.49      743.63    140.07 o
  14   6   7      109.12       86.59     94.23 o
 -15   7   7      659.71      531.17     71.76 o
 -13   7   7     1732.63     1708.51    191.00 o
 -11   7   7       28.96      -12.73     58.57 o
  -9   7   7        0.72      -25.10     59.85 o
  -7   7   7        0.70      -20.37     57.30 o
  -5   7   7      211.67      158.57     39.68 o
  -3   7   7      299.34      284.68     45.78 o
  -1   7   7      528.96      400.85     50.59 o
   1   7   7        8.41       35.20     40.93 o
   3   7   7      396.75      378.90    106.98 o
   5   7   7       29.31       -6.93     35.25 o
   7   7   7     1258.77     1132.24     99.12 o
   9   7   7     3836.43     3364.93    146.24 o
  11   7   7      212.02       81.49    104.41 o
 -10   8   7     2083.12     2275.31    122.29 o
  -8   8   7     1298.76     1384.63    106.25 o
  -6   8   7     2250.82     2138.38    264.86 o
  -4   8   7      450.35      502.08     59.29 o
  -2   8   7      332.48      373.44     53.86 o
   0   8   7     2539.10     2610.32    103.46 o
   2   8   7     2993.41     3245.54    114.12 o
   4   8   7     1021.96      984.80     79.02 o
 -26   0   8      842.86      862.51     85.93 o
 -24   0   8     2836.42     2958.00    133.70 o
 -22   0   8     6466.89     6449.28    172.21 o
 -20   0   8     3385.14     3160.06    115.30 o
 -18   0   8      616.70      733.45     86.59 o
 -16   0   8     4067.32     4143.47    162.99 o
 -14   0   8    39348.29    39430.45    685.06 o
 -12   0   8    53985.81    55181.74    886.25 o
 -10   0   8    16061.05    15715.64    320.88 o
  -8   0   8    17358.39    19683.39    366.72 o
  -6   0   8    24334.20    24135.84    322.64 o
  -4   0   8    36422.29    35296.24    342.64 o
  -2   0   8    86197.38    87451.83    763.18 o
   0   0   8      750.50      581.88     30.30 o
   2   0   8     4051.79     4244.54    102.46 o
   4   0   8    15450.07    15832.79    341.26 o
   6   0   8    25310.01    24369.30    483.87 o
   8   0   8     6394.79     5681.67    198.64 o
  10   0   8    25200.79    25571.34    542.45 o
  12   0   8     1047.12      860.78    104.41 o
  14   0   8      135.68      142.61     58.57 o
  16   0   8     7939.08     8401.54    308.15 o
  18   0   8    12713.01    12552.65    404.92 o
  20   0   8     3811.50     3919.36    229.20 o
 -27   1   8     3711.74     3887.59    146.67 o
 -25   1   8     1201.92     1251.68     68.27 o
 -23   1   8       51.69       57.67     26.61 o
 -21   1   8     7317.79     7178.44    174.84 o
 -19   1   8    19052.71    19218.30    252.92 o
 -17   1   8    23677.93    23649.63    284.88 o
 -15   1   8     4998.52     5023.38    126.05 o
 -13   1   8      145.00      147.28     44.57 o
 -11   1   8     6831.93     6666.17    135.06 o
  -9   1   8    60449.38    60077.02    814.94 o
  -7   1   8    37228.85    35954.86    310.21 o
  -5   1   8      203.91       98.81     15.59 o
  -3   1   8       72.31       88.86     11.83 o
  -1   1   8    27776.53    28965.01    203.84 o
   1   1   8    68082.41    70312.46    565.85 o
   3   1   8    47827.05    50115.07    403.78 o
   5   1   8    39650.19    40787.93    387.43 o
   7   1   8     3435.41     3772.43    109.45 o
   9   1   8    11203.76    10851.64    212.13 o
  11   1   8    19639.72    19296.03    322.20 o
  13   1   8    14062.00    13579.82    417.66 o
  15   1   8     2108.02     2047.72    105.24 o
  17   1   8     5915.26     5766.56    266.13 o
  19   1   8    11331.95    11241.89    276.20 o
  21   1   8     7004.21     7238.99    226.81 o
 -26   2   8       74.69       87.08     37.13 o
 -24   2   8      959.92      971.48     85.52 o
 -22   2   8     2301.22     2233.28     83.21 o
 -20   2   8      329.76      326.69     60.79 o
 -18   2   8     6516.31     6268.32    127.80 o
 -16   2   8     3120.97     3186.80     85.76 o
 -14   2   8     4966.89     4803.66    143.60 o
 -12   2   8     9916.39     9406.72    139.09 o
 -10   2   8    14205.15    15296.47    183.01 o
  -8   2   8      329.43      317.36     27.87 o
  -6   2   8     1416.35     1258.01     43.15 o
  -4   2   8    16557.70    16810.71    152.83 o
  -2   2   8    19838.04    19376.26    168.50 o
   0   2   8    21160.73    21512.26    168.47 o
   2   2   8      358.78      374.35     20.50 o
   4   2   8      283.83      221.79     21.60 o
   6   2   8    22257.50    22296.04    359.13 o
   8   2   8    15254.69    14955.43    219.20 o
  10   2   8      515.19      555.21     76.40 o
  12   2   8        7.90       46.46     33.11 o
  14   2   8     6190.29     6386.64    180.44 o
  16   2   8     4350.32     4007.91    225.38 o
  18   2   8      878.99      875.03     90.82 o
  20   2   8      525.28      752.56     89.13 o
 -25   3   8      117.64       82.41     44.91 o
 -23   3   8      286.96      360.72     55.82 o
 -21   3   8      718.45      792.96    104.41 o
 -19   3   8      199.32      226.38     44.91 o
 -17   3   8       78.92       77.67     34.21 o
 -15   3   8      442.28      463.26     90.41 o
 -13   3   8     1981.98     2081.71     86.59 o
 -11   3   8     1627.62     1394.03     66.56 o
  -9   3   8     1359.91     1473.51     64.83 o
  -7   3   8       69.19       41.47     20.00 o
  -5   3   8     3790.99     4039.31    155.12 o
  -3   3   8       45.76      107.90     26.69 o
  -1   3   8      228.64      218.36     19.89 o
   1   3   8     3219.00     3303.77     66.65 o
   3   3   8      634.36      630.25     29.18 o
   5   3   8        3.57        5.50     15.07 o
   7   3   8       12.74      -12.34     18.95 o
   9   3   8      550.76      655.68     57.35 o
  11   3   8     2998.92     2848.70     98.11 o
  13   3   8       71.82       17.71     37.94 o
  15   3   8        0.99       -5.28     34.82 o
  17   3   8       34.26       -6.65     36.10 o
  19   3   8       24.83       19.56     52.21 o
 -24   4   8     1194.14     1186.00     94.98 o
 -22   4   8      502.03      554.26     67.49 o
 -20   4   8      426.25      383.66    104.41 o
 -18   4   8      916.75     1050.00     80.98 o
 -16   4   8      271.73      300.46     48.62 o
 -14   4   8     2671.86     2631.35     99.93 o
 -12   4   8      491.34      516.26     53.66 o
 -10   4   8     3816.11     3915.21    143.89 o
  -8   4   8      430.26      439.65     41.69 o
  -6   4   8     3750.75     3935.47    105.15 o
  -4   4   8     1056.75      969.23     50.52 o
  -2   4   8     4338.98     4326.09    100.20 o
   0   4   8     2261.77     2177.30     62.58 o
   2   4   8      959.14      979.39     80.13 o
   4   4   8     4508.20     4365.17     86.16 o
   6   4   8     5781.86     5702.39    126.65 o
   8   4   8     3308.98     3517.65    100.59 o
  10   4   8       48.68       95.85     48.91 o
  12   4   8        0.12      -29.59     44.59 o
  14   4   8     1528.59     1354.76    120.35 o
  16   4   8     1447.25     1267.56    120.35 o
  18   4   8     1064.57     1002.38    112.45 o
 -21   5   8     1064.48     1068.68     90.04 o
 -19   5   8     2571.06     2624.73    114.34 o
 -17   5   8     5826.91     5663.59    162.90 o
 -15   5   8     2096.86     2041.31    173.18 o
 -13   5   8       11.10      -24.08     40.75 o
 -11   5   8     3102.36     3185.90    127.33 o
  -9   5   8     7208.42     7198.19    320.88 o
  -7   5   8     5758.53     5609.23    111.19 o
  -5   5   8     5947.73     5575.04    110.45 o
  -3   5   8     1419.86     1301.14     60.25 o
  -1   5   8     5604.83     5649.54    108.92 o
   1   5   8     8396.78     8295.75    134.32 o
   3   5   8     7189.49     7268.02    123.49 o
   5   5   8     3933.84     4006.89     90.96 o
   7   5   8      916.13      852.76     65.35 o
   9   5   8     5919.84     5894.04    179.11 o
  11   5   8     5904.57     5573.95    203.67 o
  13   5   8     5005.11     5109.64    200.49 o
  15   5   8      345.92      320.94     81.49 o
 -18   6   8        7.19       73.59     45.84 o
 -16   6   8     4591.82     5000.22    159.30 o
 -14   6   8     8176.24     8563.59    207.00 o
 -12   6   8     4220.21     4005.77    134.91 o
 -10   6   8     3800.31     3723.84    128.67 o
  -8   6   8       30.98      -18.34     28.88 o
  -6   6   8     4842.39     4875.80    109.84 o
  -4   6   8    17084.25    16763.79    280.52 o
  -2   6   8    14182.04    14065.52    241.50 o
   0   6   8     3232.03     3175.50     94.47 o
   2   6   8     1691.42     1533.22     66.98 o
   4   6   8     3960.20     4110.59    100.15 o
   6   6   8     6706.35     6932.08    162.02 o
   8   6   8     7349.57     7666.61    173.76 o
  10   6   8      149.89      103.05     65.56 o
  12   6   8       87.72      109.51     99.32 o
  14   6   8     4704.00     4130.74    264.86 o
 -15   7   8     3135.27     3083.78    134.91 o
 -13   7   8       11.17       55.20     44.09 o
 -11   7   8     1589.59     1546.61    170.63 o
  -9   7   8     3181.98     3381.97    197.37 o
  -7   7   8     4734.52     4896.34    192.91 o
  -5   7   8     1630.26     1582.00     88.41 o
  -3   7   8       70.07       63.68     37.72 o
  -1   7   8     1679.12     1808.91     86.57 o
   1   7   8     4838.91     4888.23    129.28 o
   3   7   8     5189.31     5157.49    132.34 o
   5   7   8     1490.76     1472.87    124.79 o
   7   7   8      595.32      392.74     73.34 o
   9   7   8      487.74      713.45     86.27 o
  -8   8   8       15.29      -45.69     46.72 o
  -6   8   8     1521.00     1425.22     90.84 o
  -4   8   8     1414.08     1412.78     89.62 o
  -2   8   8     2362.51     2542.72    104.02 o
   0   8   8      380.19      316.50     53.68 o
   2   8   8       52.85       14.37     41.03 o
 -27   1   9      128.51       61.51     33.57 o
 -25   1   9      573.31      631.64     63.96 o
 -23   1   9     2597.49     2634.85     93.87 o
 -21   1   9    12017.84    11732.20    193.66 o
 -19   1   9       81.45       72.09     29.33 o
 -17   1   9     2597.20     2534.06     78.28 o
 -15   1   9    12261.43    12375.27    216.09 o
 -13   1   9    10526.51    10684.02    190.86 o
 -11   1   9       17.18        2.88     20.65 o
  -9   1   9     1097.02     1287.44     55.74 o
  -7   1   9    37683.18    40866.10    314.04 o
  -5   1   9     7937.26     7937.15     83.10 o
  -3   1   9     2169.97     1866.09     37.30 o
  -1   1   9      458.84      396.05     20.56 o
   1   1   9      820.07      943.17     26.12 o
   3   1   9     4195.88     4365.61     51.60 o
   5   1   9    15509.77    16290.29    330.46 o
   7   1   9     6044.95     6627.31    155.39 o
   9   1   9    11117.73    11388.45    223.76 o
  11   1   9     1749.04     1665.72     92.39 o
  13   1   9        3.09       22.00     32.26 o
  15   1   9     5023.98     5033.67    163.60 o
  17   1   9     3256.85     3343.92    142.23 o
  19   1   9      363.61      306.24     64.53 o
 -26   2   9     2391.81     2698.47     89.41 o
 -24   2   9     1401.41     1421.47     82.93 o
 -22   2   9      971.21      915.13     65.63 o
 -20   2   9     4573.88     4613.56    114.47 o
 -18   2   9      693.49      705.07     70.14 o
 -16   2   9     5417.48     5401.35    113.70 o
 -14   2   9       44.84       71.48     23.23 o
 -12   2   9     5647.20     5692.68    132.85 o
 -10   2   9    19942.58    19420.31    275.52 o
  -8   2   9    38054.27    37091.31    332.84 o
  -6   2   9    11149.79    10877.29    134.88 o
  -4   2   9     3177.81     3347.28     69.76 o
  -2   2   9     3075.22     2981.69     59.54 o
   0   2   9    23870.13    23610.26    220.74 o
   2   2   9    18412.24    18123.46    167.05 o
   4   2   9     8796.69     8814.68     94.48 o
   6   2   9       85.08       85.58     41.54 o
   8   2   9     3698.77     3563.51    100.66 o
  10   2   9    15628.55    15273.96    278.01 o
  12   2   9    16981.07    17097.62    312.34 o
  14   2   9     8910.07     8476.48    214.74 o
  16   2   9     2196.37     2133.82    114.08 o
  18   2   9     1184.72     1197.08    134.97 o
  20   2   9     3241.58     3298.89    370.54 o
 -25   3   9     2798.78     2967.39    124.25 o
 -23   3   9     5333.28     5886.49    245.76 o
 -21   3   9     1558.95     1538.11    131.15 o
 -19   3   9     1715.29     1688.32     87.32 o
 -17   3   9      912.61     1036.66     75.63 o
 -15   3   9     9065.93     9171.42    189.98 o
 -13   3   9    15860.69    15408.78    254.81 o
 -11   3   9    17285.13    17811.56    272.78 o
  -9   3   9     1656.91     1580.80     83.00 o
  -7   3   9    11085.77    10971.54    158.43 o
  -5   3   9    30334.65    29777.00    284.28 o
  -3   3   9    37515.50    35908.71    326.42 o
  -1   3   9    37111.61    37099.60    293.97 o
   1   3   9      142.06      201.90     21.69 o
   3   3   9    10308.55    10253.23    130.50 o
   5   3   9    29990.60    29641.30    287.40 o
   7   3   9    37011.85    36552.90    344.35 o
   9   3   9     6115.12     6021.69    155.16 o
  11   3   9      470.58      439.00     52.31 o
  13   3   9     4140.82     4083.55    124.88 o
  15   3   9    13941.10    13786.81    832.77 o
  17   3   9     9491.17     9620.77    250.55 o
  19   3   9     2695.69     2794.46    143.95 o
 -24   4   9      183.26      170.54     52.13 o
 -22   4   9      399.15      457.14    106.96 o
 -20   4   9      777.87      733.92     72.78 o
 -18   4   9    10010.24     9618.68    212.49 o
 -16   4   9     3767.01     3790.99    123.34 o
 -14   4   9      574.07      647.79     96.77 o
 -12   4   9     4910.79     5028.96    281.41 o
 -10   4   9     6228.12     6017.16    170.63 o
  -8   4   9    19588.44    19207.57    221.62 o
  -6   4   9    17214.69    17027.44    201.43 o
  -4   4   9      486.04      456.07     49.16 o
  -2   4   9     3422.90     3608.14     80.80 o
   0   4   9    28264.59    27602.32    277.47 o
   2   4   9    22574.65    22542.70    302.52 o
   4   4   9     7604.34     7544.25    117.46 o
   6   4   9      794.23      820.67     60.14 o
   8   4   9     8124.05     8697.24    235.57 o
  10   4   9    16293.72    16230.84    355.26 o
  12   4   9    10617.04    10656.82    282.66 o
  14   4   9     5023.54     5237.55    201.09 o
  16   4   9      164.42      136.42     58.50 o
 -21   5   9     1840.08     1974.85    136.25 o
 -19   5   9     1420.87     1571.38    105.33 o
 -17   5   9      500.91      462.50     60.31 o
 -15   5   9     2777.80     3055.13    116.06 o
 -13   5   9     4290.63     4172.75    131.31 o
 -11   5   9     2725.40     2411.90     98.03 o
  -9   5   9      239.97      185.45     36.37 o
  -7   5   9      497.77      437.55     43.32 o
  -5   5   9     9594.19     9560.96    206.78 o
  -3   5   9     7107.54     7003.91    125.77 o
  -1   5   9     3137.02     3196.81     83.49 o
   1   5   9        5.79      -20.43     24.97 o
   3   5   9     1349.77     1281.22    120.57 o
   5   5   9     4045.26     3977.70    116.87 o
   7   5   9     7052.74     7389.06    192.34 o
   9   5   9     2649.53     2502.38    151.04 o
  11   5   9       86.33       43.88     58.34 o
  13   5   9     1840.07     1756.28    244.48 o
  15   5   9     1844.10     1847.09    153.01 o
 -18   6   9      585.11      600.54     90.41 o
 -16   6   9      234.05      281.99     76.40 o
 -14   6   9        2.79       20.50     35.48 o
 -12   6   9      358.33      268.53     51.11 o
 -10   6   9     1882.30     1834.42     92.62 o
  -8   6   9      493.34      430.36     65.56 o
  -6   6   9      221.11      253.26     39.36 o
  -4   6   9      540.54      527.46     48.52 o
  -2   6   9       17.09        8.12     28.29 o
   0   6   9       54.75       47.91     28.96 o
   2   6   9       10.23       -1.51     27.00 o
   4   6   9       44.46       40.19     39.87 o
   6   6   9        5.63       32.78     48.54 o
   8   6   9       41.29       64.76     44.45 o
  10   6   9     2012.86     1770.91    147.14 o
  12   6   9      542.48      388.74     89.13 o
 -15   7   9     2341.96     2348.03    206.28 o
 -13   7   9       36.03       31.76     63.67 o
 -11   7   9        7.53      -37.30     37.30 o
  -9   7   9     1526.32     1469.44    147.71 o
  -7   7   9        5.88       68.97     37.00 o
  -5   7   9      337.17      249.82     45.27 o
  -3   7   9      444.00      453.08     53.95 o
  -1   7   9      249.29      279.85     47.53 o
   1   7   9      208.75      233.68     44.09 o
   3   7   9       11.97      -35.95     44.28 o
   5   7   9      103.42       90.71     78.95 o
   7   7   9     3462.75     3152.20    142.43 o
   9   7   9      290.74      277.59    129.88 o
  -8   8   9     2449.99     2747.88    191.00 o
  -6   8   9     1389.47     1363.62     90.45 o
  -4   8   9      350.65      328.89     55.17 o
  -2   8   9     2109.19     2188.31    103.68 o
   0   8   9     2333.19     2401.51    105.00 o
 -26   0  10     1541.19     1623.05    114.20 o
 -24   0  10     7401.19     7862.13    203.78 o
 -22   0  10    11840.86    12293.41    269.95 o
 -20   0  10        4.17      109.51     53.48 o
 -18   0  10      299.48      453.31     76.40 o
 -16   0  10     1222.90     1385.40    101.87 o
 -14   0  10    30950.77    30529.75    570.46 o
 -12   0  10     7720.20     7039.06    206.28 o
 -10   0  10    19660.28    20574.73    402.38 o
  -8   0  10      965.02      898.64     55.92 o
  -6   0  10    22980.74    21978.68    246.77 o
  -4   0  10    43987.26    43189.54    418.92 o
  -2   0  10    43702.18    43753.30    421.04 o
   0   0  10    24248.37    24886.20    262.72 o
   2   0  10     1203.68     1222.62     38.59 o
   4   0  10    22883.67    22193.66    340.73 o
   6   0  10     7043.56     6379.47    216.47 o
   8   0  10    43007.62    43349.80    807.30 o
  10   0  10      110.00      122.24     56.03 o
  12   0  10     1206.09     1461.80    140.07 o
  14   0  10    17736.98    16670.65    455.86 o
  16   0  10    25702.22    24486.45    606.11 o
  18   0  10     8708.45     7831.08    320.88 o
  20   0  10     1928.95     1764.86    188.46 o
 -27   1  10     3659.80     4037.98    109.57 o
 -25   1  10      699.91      702.17     55.12 o
 -23   1  10      406.05      466.58     62.90 o
 -21   1  10     9793.41     9855.88    219.65 o
 -19   1  10    26108.17    25795.52    316.32 o
 -17   1  10    15709.63    15824.14    266.52 o
 -15   1  10     3054.42     3184.74    104.45 o
 -13   1  10     4094.27     3921.12    143.89 o
 -11   1  10    10333.63     9949.73    177.37 o
  -9   1  10    33427.45    32456.63    343.15 o
  -7   1  10    13853.83    12249.65    140.96 o
  -5   1  10      301.70      557.48     47.61 o
  -3   1  10     8637.57     9158.71     92.37 o
  -1   1  10    20207.08    20087.04    195.70 o
   1   1  10    38728.19    38804.30    277.27 o
   3   1  10    31953.28    32375.17    230.95 o
   5   1  10     1895.86     1820.67     76.78 o
   7   1  10     1966.75     2185.03     79.87 o
   9   1  10    25077.29    25578.72    391.29 o
  11   1  10    18386.95    17976.42    320.16 o
  13   1  10     9633.77     9431.06    313.24 o
  15   1  10      474.30      418.36     62.34 o
  17   1  10     5670.40     5453.78    185.24 o
  19   1  10    10248.29    10393.51    274.26 o
 -26   2  10      667.00      669.88     62.42 o
 -24   2  10     1759.67     2091.86    125.21 o
 -22   2  10      261.02      278.57     41.12 o
 -20   2  10     3676.45     3541.80    126.81 o
 -18   2  10       80.09       47.97     26.59 o
 -16   2  10     1768.24     1573.06     63.19 o
 -14   2  10     6897.55     6830.80    123.85 o
 -12   2  10     7409.78     7388.99    155.76 o
 -10   2  10     1589.38     1515.50     72.58 o
  -8   2  10       17.82       38.09     18.06 o
  -6   2  10     3104.15     2683.59     69.72 o
  -4   2  10    10577.02    10392.92    115.94 o
  -2   2  10    17245.68    17340.97    155.92 o
   0   2  10       45.09       26.66     16.70 o
   2   2  10     4933.37     4977.25     63.66 o
   4   2  10    11191.17    11228.85    149.97 o
   6   2  10     6207.27     6300.51    133.09 o
   8   2  10      239.39      223.43     38.36 o
  10   2  10      122.06      138.56     38.17 o
  12   2  10     1392.72     1248.72    103.14 o
  14   2  10     2860.98     3034.68    148.98 o
  16   2  10      352.66      399.47     68.15 o
  18   2  10     1314.29     1285.00    118.42 o
 -25   3  10      431.26      492.90     67.51 o
 -23   3  10        3.58      -20.37     34.07 o
 -21   3  10      127.99       63.67     37.69 o
 -19   3  10      535.76      601.92     64.75 o
 -17   3  10      205.85      202.32     44.91 o
 -15   3  10     1441.84     1522.46    109.51 o
 -13   3  10      500.40      443.78     86.59 o
 -11   3  10       22.14       10.52     27.87 o
  -9   3  10      693.48      664.36     43.68 o
  -7   3  10     2150.53     2344.37     65.43 o
  -5   3  10      636.00      672.42     41.03 o
  -3   3  10     1149.74     1083.86     45.79 o
  -1   3  10     2727.81     2676.95     64.08 o
   1   3  10      440.01      482.19     30.37 o
   3   3  10      183.11      189.25     29.33 o
   5   3  10      705.43      670.28     51.41 o
   7   3  10      153.20      150.25     54.02 o
   9   3  10     1486.63     1449.55    114.20 o
  11   3  10       20.74      -13.79     27.13 o
  13   3  10      465.49      401.22     54.90 o
  15   3  10      264.79      205.41     58.43 o
  17   3  10      277.14      214.30     49.27 o
 -24   4  10      577.10      715.66     80.12 o
 -22   4  10     1161.20     1228.94     95.44 o
 -20   4  10       69.04       35.71     39.49 o
 -18   4  10       59.96       60.88     37.69 o
 -16   4  10     1072.32     1175.81     83.61 o
 -14   4  10     3246.06     3483.73    217.74 o
 -12   4  10      719.11      673.71     61.95 o
 -10   4  10       12.68       44.53     31.48 o
  -8   4  10      168.04      173.06     33.05 o
  -6   4  10     3182.36     2967.31     77.27 o
  -4   4  10     3203.85     3245.82     79.48 o
  -2   4  10     3200.57     3162.82     98.95 o
   0   4  10       92.91       82.26     26.68 o
   2   4  10     1415.32     1398.39     55.09 o
   4   4  10     3743.83     3597.55    103.03 o
   6   4  10     2228.17     2120.15     83.50 o
   8   4  10       17.17      -38.20     53.48 o
  10   4  10      533.48      499.76     81.04 o
  12   4  10      459.83      364.20     76.39 o
  14   4  10      215.16      161.86     67.49 o
  16   4  10     1813.15     1685.95    145.03 o
 -21   5  10      946.45     1019.84     91.79 o
 -19   5  10     2491.48     2580.47    117.01 o
 -17   5  10     4662.95     4716.37    151.23 o
 -15   5  10     1924.65     1838.21     93.59 o
 -13   5  10      955.05      871.90     73.77 o
 -11   5  10     3252.24     3136.75    112.54 o
  -9   5  10     5967.26     6042.35    133.64 o
  -7   5  10     4622.18     4473.20    102.19 o
  -5   5  10      174.82      207.75     43.10 o
  -3   5  10      408.00      465.36     43.20 o
  -1   5  10     8819.43     8468.26    139.03 o
   1   5  10     8726.55     8754.30    250.32 o
   3   5  10     1190.78     1221.16     76.01 o
   5   5  10     1045.74     1025.33     72.91 o
   7   5  10      651.37      877.83    102.60 o
   9   5  10     4725.24     4588.21    192.46 o
  11   5  10     4905.55     4763.31    199.67 o
  13   5  10     1130.79     1194.42    124.10 o
  15   5  10       40.37       56.85     66.56 o
 -18   6  10      290.59      264.83    114.60 o
 -16   6  10     5857.10     5976.72    178.25 o
 -14   6  10     3174.59     3250.77    199.92 o
 -12   6  10     7749.38     7771.88    308.15 o
 -10   6  10     1250.64     1365.20     91.63 o
  -8   6  10       17.21        5.15     26.83 o
  -6   6  10    11103.01    11326.76    263.30 o
  -4   6  10    13524.42    13261.61    193.60 o
  -2   6  10     2882.26     3026.21     89.02 o
   0   6  10      494.73      475.15     47.10 o
   2   6  10     2013.55     1961.56     97.00 o
   4   6  10     4855.38     4831.66    137.93 o
   6   6  10    13842.74    14400.70    252.19 o
   8   6  10     4039.23     3997.78    188.67 o
  10   6  10      361.00      302.43     80.98 o
  12   6  10     2112.70     1925.27    160.61 o
 -15   7  10      893.85      889.06     89.99 o
 -13   7  10       73.28      111.68     49.30 o
 -11   7  10     1314.44     1318.38     98.99 o
  -9   7  10     1244.80     1327.21     98.13 o
  -7   7  10     3610.73     3796.22    151.20 o
  -5   7  10      746.61      732.41     64.63 o
  -3   7  10      317.02      379.55     52.43 o
  -1   7  10      731.47      730.34     64.36 o
   1   7  10     8158.05     8238.85    171.55 o
   3   7  10     3501.44     3619.90    178.27 o
   5   7  10     1442.91     1560.86    207.56 o
   7   7  10       67.54       38.20     94.23 o
  -4   8  10     1780.65     1694.13    147.80 o
 -27   1  11      500.82      511.53     59.45 o
 -25   1  11     2094.08     2268.04     91.42 o
 -23   1  11      644.98      719.24     66.38 o
 -21   1  11       29.24       -0.88     26.78 o
 -19   1  11     3916.35     3786.49    222.84 o
 -17   1  11     2030.38     2146.98    132.43 o
 -15   1  11     5032.78     4838.88    129.66 o
 -13   1  11      464.16      328.94     66.21 o
 -11   1  11     2620.14     2912.51    261.04 o
  -9   1  11      489.46      529.19     34.92 o
  -7   1  11     3715.48     3642.66     66.64 o
  -5   1  11      188.55       84.00     15.56 o
  -3   1  11     2661.00     2520.21     46.64 o
  -1   1  11    11524.97    11923.59    112.01 o
   1   1  11      306.83      291.07     19.82 o
   3   1  11     8487.55     8502.53    132.86 o
   5   1  11     8564.06     8651.53    139.02 o
   7   1  11     9552.12     9554.20    196.65 o
   9   1  11        2.52        8.88     29.70 o
  11   1  11        0.41       46.23     35.08 o
  13   1  11     1275.96     1344.24     99.83 o
  15   1  11     3968.10     3813.97    296.69 o
  17   1  11      812.45      831.47     94.53 o
  19   1  11        1.58      -18.73     45.89 o
 -26   2  11      330.11      458.62     67.51 o
 -24   2  11       22.40       14.13     49.66 o
 -22   2  11     3052.95     3135.80    121.54 o
 -20   2  11     6489.71     6591.27    172.88 o
 -18   2  11      881.55      979.99     99.53 o
 -16   2  11     5517.85     5580.37    117.09 o
 -14   2  11     1430.47     1331.73     58.17 o
 -12   2  11    14607.45    14673.95    328.52 o
 -10   2  11    14705.69    14737.58    235.00 o
  -8   2  11    19427.11    18452.90    203.47 o
  -6   2  11    13742.50    13615.45    145.21 o
  -4   2  11       32.88        5.91     14.79 o
  -2   2  11     8259.60     7952.76     99.54 o
   0   2  11    28049.29    28662.65    217.12 o
   2   2  11    32360.68    33152.14    278.38 o
   4   2  11     3232.37     3248.55     90.06 o
   6   2  11      288.43      202.01     36.81 o
   8   2  11     1570.54     1705.92    148.95 o
  10   2  11    18175.41    17616.23    272.15 o
  12   2  11     6924.35     6918.32    165.66 o
  14   2  11     2198.71     2350.27    220.29 o
  16   2  11       80.39       54.70     43.11 o
  18   2  11     5273.85     5433.57    195.67 o
 -25   3  11     1637.18     1693.50    160.44 o
 -23   3  11     3034.07     3366.58    132.35 o
 -21   3  11     3626.74     3512.20    196.10 o
 -19   3  11       35.61       76.22     57.30 o
 -17   3  11     7608.82     7245.83    222.84 o
 -15   3  11    28169.33    27434.54    397.00 o
 -13   3  11    21783.33    21667.48    326.81 o
 -11   3  11     6189.80     5878.04    141.35 o
  -9   3  11      377.78      440.77     38.32 o
  -7   3  11    12659.01    11911.83    158.47 o
  -5   3  11    34024.68    33519.42    320.07 o
  -3   3  11    23257.20    22830.16    237.92 o
  -1   3  11     1400.62     1390.10     74.14 o
   1   3  11      639.24      748.06     39.73 o
   3   3  11    15458.33    15744.26    193.53 o
   5   3  11    20256.31    20038.55    374.30 o
   7   3  11    16888.46    17120.59    348.23 o
   9   3  11     8061.77     7534.25    226.26 o
  11   3  11     1837.68     1640.31    127.99 o
  13   3  11     7303.70     7429.60    237.46 o
  15   3  11     7645.02     8025.34    257.80 o
  17   3  11     4326.57     3893.98    264.86 o
 -24   4  11       48.75        7.64     58.57 o
 -22   4  11      393.19      518.32     68.36 o
 -20   4  11     4892.43     4878.85    303.06 o
 -18   4  11     7722.79     7871.02    195.38 o
 -16   4  11     2712.47     2734.91    108.85 o
 -14   4  11     2334.19     2216.36     94.43 o
 -12   4  11     3897.29     3775.32    205.01 o
 -10   4  11    23486.17    23635.10    366.21 o
  -8   4  11    21034.93    20417.78    279.82 o
  -6   4  11     8251.29     7835.08    136.01 o
  -4   4  11      248.38      202.03     31.49 o
  -2   4  11     8447.25     8473.36    138.95 o
   0   4  11    10802.26    10352.77    210.76 o
   2   4  11    10189.21    10665.14    188.28 o
   4   4  11      655.53      687.44     57.82 o
   6   4  11      478.14      427.65     74.72 o
   8   4  11     9277.16     9166.46    399.83 o
  10   4  11     6295.28     6534.82    396.01 o
  12   4  11     8197.31     7672.30    251.42 o
  14   4  11     1246.96     1236.39    125.44 o
  16   4  11       28.13       12.09     58.71 o
 -21   5  11      362.79      456.14     72.58 o
 -19   5  11      128.21      126.55     46.41 o
 -17   5  11      521.19      522.44     71.31 o
 -15   5  11      792.16      801.82     73.77 o
 -13   5  11     4175.38     4118.69    133.93 o
 -11   5  11     1713.55     1680.69     86.44 o
  -9   5  11     1815.49     1734.39     70.60 o
  -7   5  11       33.83       55.79     27.54 o
  -5   5  11     9299.80     9041.47    147.67 o
  -3   5  11     3698.41     3645.76    113.77 o
  -1   5  11     3915.99     3761.48    162.47 o
   1   5  11       50.19       35.04     33.97 o
   3   5  11     3021.67     3194.24    108.10 o
   5   5  11     8030.71     8227.22    193.01 o
   7   5  11     8658.64     8139.42    319.61 o
   9   5  11      473.51      552.53     94.63 o
  11   5  11      135.07      137.66     68.15 o
  13   5  11     1246.36     1230.08    224.11 o
 -18   6  11      141.01       88.51     47.11 o
 -16   6  11      174.11      211.27     54.90 o
 -14   6  11      124.45      143.89     46.82 o
 -12   6  11      539.42      555.38     67.08 o
 -10   6  11      410.98      382.36     81.49 o
  -8   6  11       45.67       30.35     31.03 o
  -6   6  11        5.77       18.82     38.96 o
  -4   6  11       28.69       -3.61     37.43 o
  -2   6  11      578.60      495.29     47.47 o
   0   6  11     1102.79     1067.91     63.39 o
   2   6  11      112.73       53.05     79.34 o
   4   6  11       62.39       38.72     64.95 o
   6   6  11      198.40      201.31     77.37 o
   8   6  11      486.07      710.36    106.06 o
  10   6  11      352.51      223.22     82.60 o
 -13   7  11      448.89      271.38     63.67 o
 -11   7  11      826.52      711.13     79.17 o
  -9   7  11      222.95      251.43     56.70 o
  -7   7  11      332.41      390.33     53.65 o
  -5   7  11      498.15      603.41     70.56 o
  -3   7  11        1.02       -8.64     33.33 o
  -1   7  11      195.47      185.09     46.14 o
   1   7  11       44.78       10.05     61.12 o
   3   7  11       10.34       55.59     51.39 o
   5   7  11      199.97       69.27     55.09 o
 -26   0  12     3901.28     4342.26    160.26 o
 -24   0  12     3303.32     3297.44    151.53 o
 -22   0  12     6677.47     6944.83    254.67 o
 -20   0  12      561.23      593.38     89.13 o
 -18   0  12      531.20      453.31     73.85 o
 -16   0  12      723.59      789.47     91.68 o
 -14   0  12    19604.34    19135.85    417.66 o
 -12   0  12    17279.25    16775.07    369.27 o
 -10   0  12      205.87      269.95     53.48 o
  -8   0  12    10883.47    10963.01    209.22 o
  -6   0  12    17162.28    15998.48    267.76 o
  -4   0  12    49986.90    48923.84    478.12 o
  -2   0  12    27779.42    28550.50    306.58 o
   0   0  12     1072.24     1041.44     44.03 o
   2   0  12    15209.28    15905.29    281.36 o
   4   0  12    51249.00    52540.47    704.16 o
   6   0  12    25705.20    25945.65    414.01 o
   8   0  12     2876.25     3222.40    394.74 o
  10   0  12      793.16      835.32    109.51 o
  12   0  12    14052.19    14095.95    412.56 o
  14   0  12    10985.93    10545.85    361.63 o
  16   0  12    10769.04     9529.72    359.08 o
  18   0  12     1258.51     1283.53    160.44 o
 -25   1  12      217.73      284.96     46.20 o
 -23   1  12      162.20      154.74     80.29 o
 -21   1  12     5723.26     5792.96    185.30 o
 -19   1  12    10010.75     9934.50    209.79 o
 -17   1  12     9365.96     9664.71    206.28 o
 -15   1  12       22.72      -11.21     26.83 o
 -13   1  12    10067.79     9868.30    189.98 o
 -11   1  12    22284.26    22761.02    448.22 o
  -9   1  12    21446.82    21638.02    226.95 o
  -7   1  12    14992.64    14495.44    164.23 o
  -5   1  12      634.34      790.74     33.79 o
  -3   1  12    11351.61    11682.28    119.11 o
  -1   1  12    29946.90    29685.18    260.38 o
   1   1  12    29767.08    29667.23    255.50 o
   3   1  12    10314.71    10256.47    155.49 o
   5   1  12      130.64       95.03     29.58 o
   7   1  12     5744.05     5943.94    140.63 o
   9   1  12    19674.79    20079.63    295.03 o
  11   1  12    18995.35    18602.54    460.05 o
  13   1  12     2412.50     2683.15    126.72 o
  15   1  12      335.77      288.01     63.76 o
  17   1  12     5016.45     4816.77    314.52 o
 -26   2  12      343.12      338.92     61.15 o
 -24   2  12     1882.23     1939.87    110.47 o
 -22   2  12     1242.50     1172.41     90.04 o
 -20   2  12      616.38      649.52     70.16 o
 -18   2  12      801.46      801.87     99.32 o
 -16   2  12     1086.12     1096.48     80.12 o
 -14   2  12       30.48       33.11     31.48 o
 -12   2  12     2114.22     2153.55     86.44 o
 -10   2  12      132.98      121.96     28.43 o
  -8   2  12        5.39      -15.11     20.08 o
  -6   2  12    13185.07    13054.77    144.88 o
  -4   2  12    10802.05    10732.73    145.51 o
  -2   2  12     2101.50     2025.86     74.74 o
   0   2  12     2334.49     2420.92     53.42 o
   2   2  12     1082.88     1129.75     51.35 o
   4   2  12     2833.06     3024.66     82.63 o
   6   2  12     3123.50     3304.15    162.93 o
   8   2  12     1713.98     1753.74     85.88 o
  10   2  12        1.49       18.48     31.58 o
  12   2  12     2012.14     1987.23    101.82 o
  14   2  12     3105.18     3181.70    121.78 o
  16   2  12     4636.38     4648.12    217.20 o
 -25   3  12      409.20      420.44    100.59 o
 -23   3  12       25.05       12.67     37.30 o
 -21   3  12      151.50      151.26     49.66 o
 -19   3  12     1493.44     1651.78     96.23 o
 -17   3  12     3249.81     3160.89    117.01 o
 -15   3  12       33.75       70.20     35.08 o
 -13   3  12     1104.11     1067.01     95.50 o
 -11   3  12     3354.05     3361.91    108.00 o
  -9   3  12       18.18       72.36     25.32 o
  -7   3  12     2138.87     2025.54     81.13 o
  -5   3  12      175.47      130.95     26.93 o
  -3   3  12     4832.57     5004.04     94.72 o
  -1   3  12      285.96      296.23     32.35 o
   1   3  12      388.81      436.96     61.48 o
   3   3  12        9.63       38.17     27.42 o
   5   3  12     3178.56     3035.32    200.41 o
   7   3  12     1204.83     1241.02    111.26 o
   9   3  12       15.99      -10.19     42.21 o
  11   3  12     1087.30     1232.45    368.00 o
  13   3  12       46.11      -30.78     75.13 o
  15   3  12        1.65       20.09     57.54 o
 -22   4  12      270.61      187.12     53.10 o
 -20   4  12       82.23       75.34     43.29 o
 -18   4  12      593.56      561.90     68.43 o
 -16   4  12      826.35      802.19     99.32 o
 -14   4  12     1598.49     1532.01     89.02 o
 -12   4  12      815.93      913.01     72.92 o
 -10   4  12        5.73       21.41     26.13 o
  -8   4  12      298.85      263.64     35.88 o
  -6   4  12     1996.18     2046.43     95.94 o
  -4   4  12    13661.90    13242.13    176.91 o
  -2   4  12      198.60      245.31     32.86 o
   0   4  12      378.62      345.95     35.39 o
   2   4  12      571.61      544.70     54.29 o
   4   4  12     4073.32     3777.74    163.13 o
   6   4  12      710.72      655.22     87.32 o
   8   4  12     3594.84     3554.96    163.88 o
  10   4  12      259.23      338.97    160.44 o
  12   4  12      169.81       55.88    145.16 o
  14   4  12     1313.98     1329.63    134.45 o
 -21   5  12     1489.97     1592.57    112.45 o
 -19   5  12     4134.30     4234.81    151.23 o
 -17   5  12      698.36      707.17     74.72 o
 -15   5  12      429.66      396.69     58.50 o
 -13   5  12      614.08      617.62     65.71 o
 -11   5  12     5477.02     5063.27    203.74 o
  -9   5  12     1538.34     1424.75     68.14 o
  -7   5  12       67.10       91.98     36.39 o
  -5   5  12       13.08       30.90     28.85 o
  -3   5  12     6026.98     5914.95    117.66 o
  -1   5  12     1636.32     1596.25     66.24 o
   1   5  12     5027.55     5223.26    300.13 o
   3   5  12     3237.80     3115.56    108.60 o
   5   5  12      268.01      253.01     71.76 o
   7   5  12      888.11      820.26    106.86 o
   9   5  12     5571.59     5456.95    219.14 o
  11   5  12     4185.60     4472.01    204.44 o
 -18   6  12     1368.74     1358.38    106.20 o
 -16   6  12     1857.63     1892.76    111.68 o
 -14   6  12     5868.71     5823.69    174.43 o
 -12   6  12      810.44      818.73     78.32 o
 -10   6  12        0.66        1.92     31.48 o
  -8   6  12     3819.57     3663.33    103.10 o
  -6   6  12    16228.21    15913.49    269.64 o
  -4   6  12     6890.16     6805.11    136.50 o
  -2   6  12     2994.22     2877.11    112.31 o
   0   6  12      194.48      151.73     71.78 o
   2   6  12     2474.07     2327.73    108.44 o
   4   6  12     7954.71     8366.57    189.40 o
   6   6  12     5214.99     5146.56    401.10 o
   8   6  12     1754.59     1813.86    157.56 o
 -13   7  12      721.93      562.04    128.61 o
 -11   7  12     1616.08     1628.27    111.47 o
  -9   7  12     4267.22     4457.72    240.34 o
  -7   7  12     3289.58     3160.71    101.63 o
  -5   7  12        2.51       -2.62     33.56 o
  -3   7  12      550.15      601.72     70.88 o
  -1   7  12     5918.39     6055.99    169.41 o
   1   7  12     5516.40     5817.26    164.90 o
   3   7  12     2478.22     2472.52    136.87 o
 -25   1  13      171.39      168.91     42.44 o
 -23   1  13      642.79      695.19     61.72 o
 -21   1  13       15.21       58.95     47.11 o
 -19   1  13      511.91      415.84     54.90 o
 -17   1  13      375.63      285.19     45.89 o
 -15   1  13     7307.79     7306.31    168.37 o
 -13   1  13     2142.26     2003.70     87.86 o
 -11   1  13     2592.01     2632.01     91.84 o
  -9   1  13     2847.87     2859.56     65.86 o
  -7   1  13     3069.99     2927.53     57.01 o
  -5   1  13     7339.91     6832.77    119.21 o
  -3   1  13    10206.78    10506.60    110.27 o
  -1   1  13       17.47       43.74     21.14 o
   1   1  13     1936.17     1993.82     71.15 o
   3   1  13    10154.21    10263.27    159.08 o
   5   1  13     3012.99     2984.27    149.24 o
   7   1  13       23.47       31.47     27.97 o
   9   1  13     1282.67     1181.42     80.24 o
  11   1  13     1355.55     1487.07     92.52 o
  13   1  13     2566.82     2480.61    111.80 o
  15   1  13     3329.22     3111.96    144.95 o
  17   1  13      374.01      418.45    118.42 o
 -24   2  13       30.65        3.32     38.69 o
 -22   2  13     3620.40     3678.52    135.88 o
 -20   2  13     5156.06     5397.19    161.16 o
 -18   2  13     4225.31     3968.66    132.35 o
 -16   2  13     8329.45     7933.89    183.65 o
 -14   2  13      183.75      182.06     41.42 o
 -12   2  13     7874.16     7621.32    213.92 o
 -10   2  13    21273.94    20834.96    233.97 o
  -8   2  13    10473.27    10323.02    130.04 o
  -6   2  13     2706.22     2726.20     81.87 o
  -4   2  13      152.54      135.13     23.22 o
  -2   2  13    34724.95    34568.50    339.25 o
   0   2  13    14092.08    14230.88    180.13 o
   2   2  13    11352.54    11736.70    210.85 o
   4   2  13       58.51      101.19     38.16 o
   6   2  13     3895.62     3704.20    136.57 o
   8   2  13     8092.86     8304.12    236.77 o
  10   2  13    12627.88    12341.87    230.77 o
  12   2  13     3398.96     3324.92    121.06 o
  14   2  13      565.54      597.79     69.29 o
  16   2  13     2718.57     2643.51    129.08 o
 -23   3  13     2637.61     2856.33    166.81 o
 -21   3  13      788.22      768.60     78.19 o
 -19   3  13     3293.07     2785.44    188.46 o
 -17   3  13    16677.03    16736.87    417.66 o
 -15   3  13     9239.37     8854.73    197.13 o
 -13   3  13     7989.08     8050.03    294.14 o
 -11   3  13       32.55       53.44     27.46 o
  -9   3  13      605.90      556.59     44.37 o
  -7   3  13     3306.51     3269.10     81.08 o
  -5   3  13    10356.24    10260.49    147.26 o
  -3   3  13     3206.31     3252.29     77.36 o
  -1   3  13      264.15      298.39     34.92 o
   1   3  13      237.35      227.27     38.89 o
   3   3  13    10795.37    11192.18    388.37 o
   5   3  13    21772.48    21825.95    416.11 o
   7   3  13    13834.15    13058.74    312.53 o
   9   3  13     1415.55     1227.19    131.15 o
  11   3  13     4601.57     4172.04    181.98 o
  13   3  13     8406.38     8479.20    426.57 o
  15   3  13     5460.19     5112.06    216.80 o
 -22   4  13     1438.46     1307.94    101.73 o
 -20   4  13     8498.48     8828.22    273.77 o
 -18   4  13     6676.95     6636.54    183.65 o
 -16   4  13      162.59      107.94     44.57 o
 -14   4  13     1228.56     1180.48    138.79 o
 -12   4  13     5943.06     5707.82    152.94 o
 -10   4  13     8536.53     8120.93    142.62 o
  -8   4  13     7682.37     7388.84    131.87 o
  -6   4  13     1709.70     1695.44     67.02 o
  -4   4  13     9237.69     9060.21    143.13 o
  -2   4  13     4353.42     4447.22     96.43 o
   0   4  13    12106.59    12262.24    210.37 o
   2   4  13     8710.28     8549.75    171.48 o
   4   4  13     1667.34     1804.76    137.61 o
   6   4  13     3586.50     3638.57    216.47 o
   8   4  13     3228.51     3502.14    408.74 o
  10   4  13     5347.00     5728.71    317.06 o
  12   4  13     3652.22     3644.03    233.02 o
 -19   5  13        0.74       -7.64     39.62 o
 -17   5  13      330.78      272.60     90.41 o
 -15   5  13     4920.24     4757.21    152.94 o
 -13   5  13     7640.72     7345.45    187.05 o
 -11   5  13     1797.13     1854.74    103.42 o
  -9   5  13      400.97      387.83     44.38 o
  -7   5  13     2315.28     2288.69     78.91 o
  -5   5  13     5014.88     5023.17    111.63 o
  -3   5  13     5348.21     5163.79    142.62 o
  -1   5  13      281.22      231.24     49.38 o
   1   5  13     2665.34     2592.65    163.84 o
   3   5  13     4907.61     4820.26    195.07 o
   5   5  13     7188.88     6560.66    295.42 o
   7   5  13     3451.98     3449.40    179.11 o
   9   5  13       81.18       59.95     68.36 o
  11   5  13      271.99      285.61     89.55 o
 -16   6  13     1245.38     1214.89     97.83 o
 -14   6  13      103.88      134.73     45.89 o
 -12   6  13       64.41       84.04     41.42 o
 -10   6  13      270.17      348.03     50.82 o
  -8   6  13      728.04      586.12     55.19 o
  -6   6  13      409.46      323.39     43.93 o
  -4   6  13      470.17      418.50     47.42 o
  -2   6  13      354.18      331.67     57.27 o
   0   6  13      796.18      833.45    100.08 o
   2   6  13      147.84      127.04     47.15 o
   4   6  13        9.08       21.48     71.31 o
   6   6  13       18.08      -29.68     65.38 o
   8   6  13      269.43      226.71     86.21 o
 -11   7  13       65.71       49.83     81.49 o
  -9   7  13      256.86      176.32     47.68 o
  -7   7  13      637.18      638.45     73.88 o
  -5   7  13       31.42        9.17     37.13 o
  -3   7  13       12.91       -2.64     46.80 o
  -1   7  13        4.13        0.87     45.61 o
   1   7  13      215.42      205.90     57.06 o
 -26   0  14     1020.10     1225.40    105.52 o
 -24   0  14     4633.49     4757.22    219.02 o
 -22   0  14     1040.84     1449.07    137.52 o
 -20   0  14      228.17      262.31     68.76 o
 -18   0  14     3038.03     2730.05    152.80 o
 -16   0  14    15750.32    15781.86    384.55 o
 -14   0  14    11458.07    11141.78    297.96 o
 -12   0  14     2444.80     2658.75    132.43 o
 -10   0  14     4001.86     3700.14    219.02 o
  -8   0  14    12478.73    12493.80    185.20 o
  -6   0  14    16125.25    15389.75    209.03 o
  -4   0  14    50365.73    51233.17    511.12 o
  -2   0  14     4794.27     4825.10    146.07 o
   0   0  14     2325.77     2355.27    155.35 o
   2   0  14     9276.52     9340.06    379.46 o
   4   0  14    18033.43    18507.37    339.75 o
   6   0  14     5151.70     5264.80    224.11 o
   8   0  14     3528.41     3696.48    150.38 o
  10   0  14     1716.50     1777.37    157.89 o
  12   0  14     6587.35     6365.73    212.46 o
  14   0  14    12554.17    12203.75    412.56 o
  16   0  14     4495.01     4950.77    269.95 o
 -25   1  14        0.01      -34.80     34.80 o
 -23   1  14     1347.98     1457.87    101.73 o
 -21   1  14     2364.65     2430.01    109.85 o
 -19   1  14     7156.60     7231.81    181.85 o
 -17   1  14     4842.87     5025.25    144.06 o
 -15   1  14      783.88      649.01     64.94 o
 -13   1  14    10280.93    10339.88    201.69 o
 -11   1  14    19966.90    19858.87    390.83 o
  -9   1  14    25364.56    26057.63    242.75 o
  -7   1  14     2307.18     2401.63     54.33 o
  -5   1  14     1971.92     2013.49     51.39 o
  -3   1  14    17148.63    17510.87    158.98 o
  -1   1  14    21553.57    21857.76    212.20 o
   1   1  14    14285.55    14876.01    201.35 o
   3   1  14     4253.60     4182.37    102.53 o
   5   1  14     1263.56     1325.43     71.27 o
   7   1  14     5567.75     5919.63    130.95 o
   9   1  14    15987.64    16182.27    237.87 o
  11   1  14     8165.82     8147.57    189.17 o
  13   1  14     2384.42     2328.96    126.95 o
  15   1  14     1666.21     1573.73    106.11 o
 -24   2  14      280.49      206.07     53.10 o
 -22   2  14      793.60      782.55    120.97 o
 -20   2  14       31.91      -45.84     45.84 o
 -18   2  14     4189.72     4494.80    143.15 o
 -16   2  14        7.42       38.00     33.65 o
 -14   2  14     1290.16     1209.09    159.17 o
 -12   2  14     1113.92     1099.58     87.86 o
 -10   2  14      424.10      430.57     40.33 o
  -8   2  14     8214.02     8286.92    132.43 o
  -6   2  14     7623.79     7678.37    110.66 o
  -4   2  14     3253.13     3245.47     89.80 o
  -2   2  14      272.25      296.43     27.81 o
   0   2  14      477.06      484.81     68.05 o
   2   2  14      806.83     1024.31     78.40 o
   4   2  14    10657.48    11265.03    219.38 o
   6   2  14     4336.27     4834.32    173.04 o
   8   2  14      175.39      172.41     47.11 o
  10   2  14      625.54      608.19    132.43 o
  12   2  14     1519.57     1495.45    131.25 o
  14   2  14     3827.62     3386.38    328.52 o
 -23   3  14       89.40       56.44     44.09 o
 -21   3  14       89.97       58.95     42.29 o
 -19   3  14      324.75      401.09     60.31 o
 -17   3  14      314.66      324.48     68.76 o
 -15   3  14     3880.22     3594.19    124.21 o
 -13   3  14     1471.53     1602.96     81.92 o
 -11   3  14     1686.69     1728.24     68.11 o
  -9   3  14      985.00      962.70     55.97 o
  -7   3  14     6632.96     6628.74    119.93 o
  -5   3  14        0.14      -10.34     22.92 o
  -3   3  14        0.79      -20.15     27.94 o
  -1   3  14     1011.76     1008.04     66.09 o
   1   3  14      667.03      576.12     82.57 o
   3   3  14      237.70      480.26     76.52 o
   5   3  14      580.55      598.35     88.47 o
   7   3  14     1113.61     1042.76    109.86 o
   9   3  14     1707.65     1564.92    134.88 o
  11   3  14      274.39      190.41     84.04 o
  13   3  14        0.70      -14.67     56.53 o
 -22   4  14      213.38      187.08     54.90 o
 -20   4  14      165.21      169.19    103.14 o
 -18   4  14      274.75      350.09     58.50 o
 -16   4  14      735.88      702.11     96.77 o
 -14   4  14     2950.10     2903.03    115.08 o
 -12   4  14     3048.34     3119.27    127.33 o
 -10   4  14      464.31      481.29     45.29 o
  -8   4  14     2123.37     2051.25     72.33 o
  -6   4  14     6469.56     6303.39    180.12 o
  -4   4  14     6473.79     5890.83    116.16 o
  -2   4  14      117.95       52.38     36.23 o
   0   4  14      766.21      760.27     63.91 o
   2   4  14     1275.92     1272.21    118.69 o
   4   4  14     3823.59     3731.45    173.98 o
   6   4  14     1225.22     1344.22    128.31 o
   8   4  14      174.40      289.29     76.43 o
  10   4  14       56.29       60.54     62.72 o
  12   4  14     1600.24     1660.52    159.17 o
 -19   5  14      755.64      785.09     83.61 o
 -17   5  14      675.16      613.91     71.96 o
 -15   5  14      852.71      687.45     73.57 o
 -13   5  14     2524.33     2296.62    138.79 o
 -11   5  14     5393.37     5312.61    133.51 o
  -9   5  14     1242.70     1355.25     80.87 o
  -7   5  14     2309.83     2302.20     80.66 o
  -5   5  14      619.67      622.40     51.33 o
  -3   5  14      346.35      413.63     43.44 o
  -1   5  14     2079.65     2244.88    172.58 o
   1   5  14     3171.86     3064.12    113.22 o
   3   5  14     2439.79     2207.66    160.26 o
   5   5  14      471.93      534.81     94.98 o
   7   5  14     3973.61     4174.73    197.62 o
   9   5  14     4341.21     4457.59    213.73 o
 -16   6  14     4218.63     4140.71    155.70 o
 -14   6  14     1512.90     1684.24    150.25 o
 -12   6  14     1672.61     1933.74    178.27 o
 -10   6  14      128.54      194.37     42.93 o
  -8   6  14     3368.11     3327.77    101.43 o
  -6   6  14     5969.88     6189.05    176.81 o
  -4   6  14     6686.51     6659.24    186.84 o
  -2   6  14     2807.70     2787.31    137.75 o
   0   6  14       62.74       55.98     72.04 o
   2   6  14     3331.23     3741.56    188.44 o
   4   6  14     5480.71     6064.90    241.83 o
   6   6  14     4839.97     4923.93    224.32 o
  -9   7  14     3028.44     3053.16    151.79 o
  -7   7  14     1127.95     1084.66     74.09 o
  -5   7  14       67.25       77.37     38.99 o
  -3   7  14     2401.99     2708.68    129.53 o
  -1   7  14     3684.44     3717.14    149.22 o
 -25   1  15     1001.16     1222.33     98.85 o
 -23   1  15      412.08      521.70     68.43 o
 -21   1  15       55.04       85.26     41.30 o
 -19   1  15       62.04       44.57     36.02 o
 -17   1  15     9777.21     9430.28    216.47 o
 -15   1  15     4993.33     4733.66    145.16 o
 -13   1  15      169.60      220.93     82.77 o
 -11   1  15      266.99      336.95     42.54 o
  -9   1  15     1543.58     1625.13     55.09 o
  -7   1  15     3514.64     3517.73     74.66 o
  -5   1  15       54.33       77.64     24.83 o
  -3   1  15      478.29      452.23     36.56 o
  -1   1  15     2014.85     2136.01    134.54 o
   1   1  15     1818.43     1834.02     79.74 o
   3   1  15      374.43      367.98     45.47 o
   5   1  15     3040.89     3021.85     94.72 o
   7   1  15     3493.43     3320.68    102.89 o
   9   1  15      945.89      793.20     64.55 o
  11   1  15      764.05      866.32     69.86 o
  13   1  15     2789.32     2841.51    113.42 o
  15   1  15     1245.14     1209.90     97.39 o
 -24   2  15      436.50      366.67    145.16 o
 -22   2  15     2573.32     2819.04    123.34 o
 -20   2  15     3991.97     4303.45    198.64 o
 -18   2  15     4276.95     4105.10    137.75 o
 -16   2  15       94.34       82.12     47.11 o
 -14   2  15     1953.26     1968.00     92.95 o
 -12   2  15     5387.82     5329.93    126.23 o
 -10   2  15    15627.05    15493.64    198.19 o
  -8   2  15      308.74      375.30     38.11 o
  -6   2  15      566.02      519.86     46.38 o
  -4   2  15    10591.42    10569.39    134.49 o
  -2   2  15    34632.44    34059.13    378.71 o
   0   2  15     8288.07     8558.00    185.33 o
   2   2  15     2942.82     3048.67    150.13 o
   4   2  15        3.71       54.13     47.27 o
   6   2  15     5219.79     5264.70    155.93 o
   8   2  15     7842.90     7997.95    197.56 o
  10   2  15     4981.22     4927.36    234.82 o
  12   2  15     2285.46     2527.97    145.05 o
  14   2  15      725.02      892.03    116.02 o
 -23   3  15     1929.93     2145.12    121.30 o
 -21   3  15        3.32        6.34     38.43 o
 -19   3  15     1050.84     1287.08     95.39 o
 -17   3  15     2408.29     2686.71    142.61 o
 -15   3  15     5234.77     5425.33    198.64 o
 -13   3  15     2472.67     2357.62    168.08 o
 -11   3  15      446.78      458.42     46.32 o
  -9   3  15     5762.60     5508.69    112.07 o
  -7   3  15     7098.17     7119.33    158.43 o
  -5   3  15    13224.10    12902.03    174.80 o
  -3   3  15     8259.28     8402.43    213.30 o
  -1   3  15      472.22      464.83     60.31 o
   1   3  15     3982.53     4300.19    175.84 o
   3   3  15    21899.19    21616.28    669.78 o
   5   3  15    15283.96    15126.55    454.58 o
   7   3  15     4458.99     4184.91    185.62 o
   9   3  15      231.67      199.14     69.31 o
  11   3  15     4019.49     4314.13    217.74 o
  13   3  15     7294.74     7156.21    462.22 o
 -22   4  15     1582.38     1345.39    107.14 o
 -20   4  15     4156.99     3994.46    149.43 o
 -18   4  15     1794.22     1834.32    106.59 o
 -16   4  15      875.20      893.58     81.04 o
 -14   4  15       20.94       57.94     35.88 o
 -12   4  15     2459.80     2480.42    104.40 o
 -10   4  15     7328.27     7315.24    137.43 o
  -8   4  15     6220.76     6223.44    124.23 o
  -6   4  15      986.54      938.28     57.65 o
  -4   4  15     4797.28     4710.56    103.32 o
  -2   4  15     9114.09     9162.08    184.25 o
   0   4  15    15725.31    15534.79    354.91 o
   2   4  15     7374.04     6950.73    234.30 o
   4   4  15       60.73      138.07     66.34 o
   6   4  15     4405.70     4677.26    201.58 o
   8   4  15     7039.96     7251.71    332.34 o
  10   4  15     3937.22     4135.29    204.87 o
 -19   5  15      368.84      408.80     66.34 o
 -17   5  15     2113.83     2161.76    262.31 o
 -15   5  15     2839.83     2841.90    243.21 o
 -13   5  15     2221.22     2130.56    151.53 o
 -11   5  15      286.74      197.44     44.86 o
  -9   5  15     3574.44     3432.91     98.04 o
  -7   5  15     2062.74     1935.94     76.97 o
  -5   5  15     4396.42     4436.71    108.05 o
  -3   5  15      909.83      778.97     70.34 o
  -1   5  15      178.73      216.80     53.94 o
   1   5  15     1570.04     1524.72    197.37 o
   3   5  15      971.75     1034.26    224.11 o
   5   5  15     3053.23     3325.83    192.13 o
   7   5  15      727.00      650.66    107.87 o
 -14   6  15       79.99      120.68     85.31 o
 -12   6  15       43.26      101.96     62.39 o
 -10   6  15       33.21       38.23     33.53 o
  -8   6  15       69.88       59.21     35.90 o
  -6   6  15      302.41      195.04     54.40 o
  -4   6  15      103.93       59.55     85.61 o
  -2   6  15      162.63      138.63     49.73 o
   0   6  15      434.83      373.05     89.86 o
   2   6  15       34.90       -6.79    122.24 o
   4   6  15      321.44      361.81     96.23 o
 -24   0  16     2699.64     2903.23    180.82 o
 -22   0  16      259.54       38.20     61.12 o
 -20   0  16     1008.31      916.81    112.05 o
 -18   0  16     8096.69     8559.43    282.68 o
 -16   0  16    19796.71    19161.32    448.22 o
 -14   0  16     1373.76     1446.52    122.24 o
 -12   0  16      815.72      853.14     94.23 o
 -10   0  16      338.85      365.87     53.66 o
  -8   0  16    19236.58    18419.88    247.84 o
  -6   0  16    12381.57    12742.06    192.19 o
  -4   0  16    19644.04    19102.41    248.48 o
  -2   0  16      735.36      804.20     82.59 o
   0   0  16    18398.43    18591.73    346.63 o
   2   0  16     2654.37     2807.99    130.81 o
   4   0  16    15348.97    16198.26    376.91 o
   6   0  16     8416.36     9073.70    245.02 o
   8   0  16        8.61       -3.01     82.77 o
  10   0  16     4689.85     4549.97    184.50 o
  12   0  16     8041.88     7542.17    243.64 o
 -25   1  16        7.21       -7.98     62.39 o
 -23   1  16     2125.14     2238.17    113.41 o
 -21   1  16     3597.97     3609.54    184.64 o
 -19   1  16     2614.06     2998.07    118.81 o
 -17   1  16     1856.09     1983.72     95.44 o
 -15   1  16     2548.26     2413.99     99.83 o
 -13   1  16     3745.92     3787.36    118.81 o
 -11   1  16    15608.50    15172.47    286.87 o
  -9   1  16    10641.84    10581.97    139.86 o
  -7   1  16     4017.38     4158.36     82.80 o
  -5   1  16        3.68        8.67     22.31 o
  -3   1  16     4086.45     4125.68    130.92 o
  -1   1  16    13537.78    13925.55    249.65 o
   1   1  16     7892.37     8008.14    183.61 o
   3   1  16      615.79      666.09     75.90 o
   5   1  16     2670.78     2734.35    174.49 o
   7   1  16    12632.08    12042.48    205.71 o
   9   1  16    12850.51    12474.22    334.65 o
  11   1  16     8043.64     8026.83    176.41 o
  13   1  16        0.32      -18.15     38.14 o
 -24   2  16      254.33      355.07     63.45 o
 -22   2  16      128.73      160.15     47.49 o
 -20   2  16      211.69      228.49     52.22 o
 -18   2  16     2146.94     1797.13    151.53 o
 -16   2  16     3815.24     3848.58    130.55 o
 -14   2  16     2792.28     2638.25    105.33 o
 -12   2  16     1414.27     1555.57     72.40 o
 -10   2  16     3101.66     3011.06     87.85 o
  -8   2  16      990.13      984.21     55.48 o
  -6   2  16     5467.13     5257.97    117.99 o
  -4   2  16      171.73      144.06     36.26 o
  -2   2  16      199.25      328.28     55.61 o
   0   2  16      432.23      464.86     60.88 o
   2   2  16     6869.88     7034.32    176.87 o
   4   2  16     2164.16     2189.94    119.83 o
   6   2  16     1519.63     1642.75    108.91 o
   8   2  16      255.49      282.52    115.81 o
  10   2  16       40.97       34.76     46.20 o
  12   2  16     1792.52     1711.97    120.54 o
 -23   3  16      145.83      274.56     60.31 o
 -21   3  16       25.57       30.79     40.49 o
 -19   3  16       40.39       69.09     41.30 o
 -17   3  16      349.20      399.88     91.68 o
 -15   3  16     2617.89     2405.69    106.20 o
 -13   3  16      202.77      158.77     54.75 o
 -11   3  16     2165.04     2144.11     77.80 o
  -9   3  16      404.53      406.03     42.51 o
  -7   3  16      302.58      294.36     37.37 o
  -5   3  16       56.09       13.50     30.66 o
  -3   3  16       64.87       -1.20     28.72 o
  -1   3  16     3798.32     3807.48    166.96 o
   1   3  16      566.81      671.15    170.63 o
   3   3  16       61.56       29.07     58.34 o
   5   3  16       61.40        2.42     53.10 o
   7   3  16      551.11      470.33    103.14 o
   9   3  16       88.10       76.76     62.95 o
  11   3  16        1.84       52.85     64.83 o
 -20   4  16      124.44      162.43     49.50 o
 -18   4  16      156.90      179.85     51.85 o
 -16   4  16     1095.69     1084.88    136.25 o
 -14   4  16     2366.24     2100.44    102.60 o
 -12   4  16      274.84      301.10     41.18 o
 -10   4  16      648.28      674.30     53.67 o
  -8   4  16     2561.19     2589.00    106.23 o
  -6   4  16      429.12      407.14     43.07 o
  -4   4  16     1536.92     1483.42    129.96 o
  -2   4  16       38.83       -0.59     38.28 o
   0   4  16      551.28      514.38    146.43 o
   2   4  16     2490.04     2429.33    193.55 o
   4   4  16      730.49      764.81    107.14 o
   6   4  16      285.24      200.76     74.61 o
   8   4  16        7.04      -12.73     59.33 o
 -17   5  16        3.03       56.29     44.09 o
 -15   5  16      267.17      259.46     57.54 o
 -13   5  16     3675.34     3811.59    245.76 o
 -11   5  16     1752.05     1796.34     83.11 o
  -9   5  16     1806.07     1810.62     78.35 o
  -7   5  16      161.39      124.10     36.07 o
  -5   5  16      715.29      712.84     69.16 o
  -3   5  16     1858.02     1943.88    124.43 o
  -1   5  16     3658.42     3527.84    177.90 o
   1   5  16     1637.14     1848.12    154.07 o
   3   5  16       40.96       14.86     64.53 o
   5   5  16      784.38      839.84    117.39 o
   7   5  16     3151.84     3564.72    207.56 o
 -14   6  16     3456.65     3264.01    271.22 o
 -12   6  16     2062.48     2178.99    199.92 o
 -10   6  16        1.79      -32.61     32.61 o
  -8   6  16     2940.33     3022.61    113.58 o
  -6   6  16     6025.65     6020.28    170.37 o
  -4   6  16     2685.58     2719.14    153.24 o
  -2   6  16      357.36      449.45     66.81 o
   0   6  16     1063.21      864.37    121.82 o
   2   6  16     5133.30     5323.91    236.84 o
 -23   1  17      307.74      407.92     75.13 o
 -21   1  17      145.28       26.62     39.13 o
 -19   1  17      354.21      317.64     63.67 o
 -17   1  17     2691.71     2691.24    111.61 o
 -15   1  17       97.91       11.46     30.61 o
 -13   1  17      802.25      739.23     64.75 o
 -11   1  17     1616.11     1611.01     59.65 o
  -9   1  17     3924.36     3931.70    135.27 o
  -7   1  17      781.06      821.03     46.14 o
  -5   1  17     5186.23     5040.43    108.34 o
  -3   1  17     2315.51     2532.18    110.43 o
  -1   1  17      170.63      136.28     46.64 o
   1   1  17      820.57      679.05     71.98 o
   3   1  17     7137.83     7430.54    263.95 o
   5   1  17     3671.91     3877.99    140.89 o
   7   1  17     1633.41     1554.22    108.66 o
   9   1  17     1254.63     1283.16    102.14 o
  11   1  17     2839.13     2844.79    219.13 o
 -22   2  17     3883.07     3830.11    196.10 o
 -20   2  17      900.37      936.36     83.61 o
 -18   2  17     1417.82     1506.90    101.73 o
 -16   2  17      670.25      687.58     69.31 o
 -14   2  17     2805.65     2842.95    108.85 o
 -12   2  17     4426.73     4341.67    116.59 o
 -10   2  17     6234.52     5952.44    117.49 o
  -8   2  17     1086.06     1090.70     62.49 o
  -6   2  17      795.32      788.48     48.92 o
  -4   2  17    11285.06    10816.65    269.35 o
  -2   2  17    15374.51    15782.25    340.78 o
   0   2  17     5909.17     5899.29    204.07 o
   2   2  17      828.95      741.61     77.23 o
   4   2  17      106.54       89.88     65.61 o
   6   2  17     3314.36     3381.67    137.56 o
   8   2  17     8246.01     8258.63    213.96 o
  10   2  17     2181.14     2212.57    161.95 o
 -21   3  17       27.18       12.84     56.03 o
 -19   3  17     1069.17     1103.18     93.43 o
 -17   3  17     5394.77     5834.36    236.84 o
 -15   3  17     8781.02     9083.58    210.67 o
 -13   3  17     1075.39     1084.93     99.32 o
 -11   3  17     3142.65     2995.79     87.99 o
  -9   3  17     7470.11     7310.78    193.35 o
  -7   3  17    20500.46    20506.11    246.57 o
  -5   3  17     6148.81     6246.84    147.10 o
  -3   3  17     2971.53     2855.31    250.85 o
  -1   3  17      167.87      207.22     68.15 o
   1   3  17    11685.68    11657.41    306.03 o
   3   3  17     5328.93     5876.87    222.25 o
   5   3  17     4089.80     4070.29    191.33 o
   7   3  17      612.02      599.91    100.31 o
   9   3  17      371.08      282.05     83.37 o
 -20   4  17     3064.28     3031.13    135.02 o
 -18   4  17      432.84      548.49     77.67 o
 -16   4  17        1.69       28.18     42.02 o
 -14   4  17     2936.92     2931.13    118.69 o
 -12   4  17     6740.41     6682.97    161.00 o
 -10   4  17     5941.10     5781.75    125.77 o
  -8   4  17     2545.78     2531.50    113.22 o
  -6   4  17     1218.62     1255.67     84.78 o
  -4   4  17     1944.88     2012.60    111.82 o
  -2   4  17    10378.92    10642.63    299.12 o
   0   4  17     9364.16     9639.50    287.90 o
   2   4  17      567.14      380.39    146.43 o
   4   4  17      435.80      308.95     85.18 o
   6   4  17     4697.33     4771.29    219.72 o
   8   4  17     3781.09     4162.30    208.81 o
 -17   5  17      723.10      748.57    124.79 o
 -15   5  17      777.76      761.20     81.80 o
 -13   5  17     1177.23     1316.21     98.99 o
 -11   5  17      543.72      384.70     49.03 o
  -9   5  17     1462.46     1402.64     81.60 o
  -7   5  17     3324.76     3331.93    215.29 o
  -5   5  17     1409.71     1354.96     97.27 o
  -3   5  17     1265.32     1233.62    152.80 o
  -1   5  17       18.68        4.48     57.41 o
   1   5  17     1002.79     1134.70    243.21 o
   3   5  17     2322.28     2099.46    173.58 o
   5   5  17     2456.13     2408.19    346.35 o
 -10   6  17       17.50       -2.41     35.26 o
  -8   6  17      441.16      445.64     67.93 o
  -6   6  17      410.82      426.19     67.49 o
  -4   6  17       52.23      -23.82     44.10 o
  -2   6  17      340.03      315.88     94.08 o
 -24   0  18      190.50      224.11     81.49 o
 -22   0  18      183.16       33.11     56.03 o
 -20   0  18     1183.22     1291.17    132.43 o
 -18   0  18     6882.73     6066.22    241.94 o
 -16   0  18     7945.71     7143.47    252.12 o
 -14   0  18     3889.64     3761.47    173.18 o
 -12   0  18     1436.36     1449.16    131.15 o
 -10   0  18     7088.41     6740.76    238.12 o
  -8   0  18     9047.67     8634.03    160.85 o
  -6   0  18    10327.61    10164.50    238.64 o
  -4   0  18     1066.68     1077.25     95.39 o
  -2   0  18    14667.07    14676.98    357.81 o
   0   0  18     6231.74     6239.43    198.61 o
   2   0  18    20856.76    21056.96    402.83 o
   4   0  18     7050.85     7657.64    232.73 o
   6   0  18     3792.00     4179.80    177.66 o
   8   0  18      598.34      541.05     89.33 o
  10   0  18     4849.47     4789.13    365.45 o
 -23   1  18     3159.12     3243.14    136.72 o
 -21   1  18     3013.33     3266.52    133.70 o
 -19   1  18     1996.29     1979.78    155.35 o
 -17   1  18       47.43       63.08     38.69 o
 -15   1  18      851.37      910.48     74.72 o
 -13   1  18     2405.83     2623.61    101.73 o
 -11   1  18     4095.07     4045.14    118.27 o
  -9   1  18     6212.43     6247.06    107.36 o
  -7   1  18       12.76        4.26     22.64 o
  -5   1  18     2356.01     2462.80    113.49 o
  -3   1  18     6339.81     6350.90    167.25 o
  -1   1  18    10492.55    10869.48    315.69 o
   1   1  18     9164.21     9505.20    215.26 o
   3   1  18       12.91      -46.66     46.66 o
   5   1  18     3400.93     3498.01    139.40 o
   7   1  18    10403.52    10562.06    244.77 o
   9   1  18     9601.52     9713.48    324.83 o
 -22   2  18      139.21      129.21     51.30 o
 -20   2  18      238.47      194.69     51.85 o
 -18   2  18     1395.90     1344.44     97.19 o
 -16   2  18     4246.28     4316.81    150.25 o
 -14   2  18     1636.75     1578.52     91.00 o
 -12   2  18     2360.24     2208.80     77.11 o
 -10   2  18        7.29       45.84     26.85 o
  -8   2  18     6005.65     6236.53    138.67 o
  -6   2  18     1341.97     1285.67     71.37 o
  -4   2  18     1156.05     1062.67    133.70 o
  -2   2  18       40.89      -26.59     52.55 o
   0   2  18     7948.33     7920.35    242.51 o
   2   2  18     3444.05     3592.60    171.08 o
   4   2  18     1892.95     2142.14    158.08 o
   6   2  18      435.77      412.91     72.55 o
   8   2  18       28.42        7.64     49.49 o
  10   2  18     1453.16     1482.36    116.64 o
 -21   3  18      615.30      636.38     77.37 o
 -19   3  18       28.31        4.24     39.77 o
 -17   3  18      134.48       99.37     73.85 o
 -15   3  18      391.92      386.11     57.54 o
 -13   3  18     1035.41      966.49     72.90 o
 -11   3  18       69.19       24.83     28.96 o
  -9   3  18      167.82      137.11     49.62 o
  -7   3  18       28.01      111.44     39.64 o
  -5   3  18      902.47      819.54    151.15 o
  -3   3  18      124.61      153.38    113.33 o
  -1   3  18       99.97       58.57     61.12 o
   1   3  18        4.19      -49.93     49.93 o
   3   3  18        6.06       -7.47     53.85 o
   5   3  18        3.85      -33.23     54.72 o
   7   3  18        3.40      -28.54     59.97 o
 -18   4  18      210.41      257.81     61.12 o
 -16   4  18      588.08      662.35    112.05 o
 -14   4  18        0.39       -1.27     37.82 o
 -12   4  18        0.17        1.55     29.94 o
 -10   4  18      249.10      190.31     38.16 o
  -8   4  18      348.17      355.29     84.93 o
  -6   4  18      926.74     1022.21     79.04 o
  -4   4  18      189.92      147.81     65.47 o
  -2   4  18        2.93      -10.11     59.97 o
   0   4  18     1471.86     1511.67    143.89 o
   2   4  18     1044.63     1017.32    119.65 o
   4   4  18      404.91      207.35     77.37 o
   6   4  18      462.40      273.88     90.82 o
 -15   5  18     1990.13     2169.17    245.76 o
 -13   5  18     4318.98     4095.42    147.63 o
 -11   5  18      559.51      647.44     57.83 o
  -9   5  18       22.26       54.07     32.86 o
  -7   5  18      197.91      192.35     53.71 o
  -5   5  18     1544.51     1463.53     97.16 o
  -3   5  18     2173.88     2278.70    169.69 o
  -1   5  18     3196.38     3188.48    283.96 o
   1   5  18      150.98      134.97    108.23 o
 -21   1  19       52.30       73.01     42.77 o
 -19   1  19      787.10      900.57    133.70 o
 -17   1  19      751.13      826.09    206.28 o
 -15   1  19      751.39      763.46     69.17 o
 -13   1  19     1856.22     1827.65     81.13 o
 -11   1  19      427.31      456.99     51.08 o
  -9   1  19     1760.07     1713.58     62.14 o
  -7   1  19     6076.86     6042.47    222.89 o
  -5   1  19     3694.49     3829.78    194.59 o
  -3   1  19      462.08      356.76     61.19 o
  -1   1  19      244.46      240.52     72.90 o
   1   1  19     6315.91     6766.68    205.32 o
   3   1  19     5880.01     6151.29    182.46 o
   5   1  19      131.79      151.02     57.86 o
   7   1  19      436.52      370.99     72.20 o
   9   1  19     1187.08     1031.18    101.74 o
 -20   2  19     1005.32     1280.31    110.78 o
 -18   2  19        2.77       51.86     39.13 o
 -16   2  19     1173.25     1157.24     87.32 o
 -14   2  19     3577.93     3685.96    127.70 o
 -12   2  19     7695.17     7424.97    139.56 o
 -10   2  19     4790.40     4790.82    108.56 o
  -8   2  19      330.27      393.58     51.50 o
  -6   2  19      839.99      867.49    166.81 o
  -4   2  19     5228.14     4928.56    234.30 o
  -2   2  19     3600.73     3490.59    168.25 o
   0   2  19      671.50      774.93    154.07 o
   2   2  19       46.49       17.58     62.66 o
   4   2  19     2348.61     2431.27    179.54 o
   6   2  19     4475.17     4528.13    208.12 o
   8   2  19     5333.09     4820.03    218.61 o
 -19   3  19     2303.32     2362.43    118.48 o
 -17   3  19     5285.80     5641.38    173.60 o
 -15   3  19     3019.98     3143.56    206.28 o
 -13   3  19      226.97      156.27     56.21 o
 -11   3  19      635.93      544.14     49.64 o
  -9   3  19     4540.61     4213.83    105.25 o
  -7   3  19     7013.06     7029.54    166.74 o
  -5   3  19     3663.98     3766.33    174.72 o
  -3   3  19      548.43      564.35    178.27 o
  -1   3  19      293.17      325.66     81.38 o
   1   3  19     3429.10     3808.22    187.01 o
   3   3  19     4610.55     4607.41    259.76 o
   5   3  19     3264.75     3369.49    443.12 o
 -16   4  19      234.59      191.39     52.55 o
 -14   4  19     4713.39     4471.83    264.86 o
 -12   4  19     2197.96     2158.89    139.31 o
 -10   4  19     1839.98     2031.16    140.78 o
  -8   4  19      420.18      400.91    124.00 o
  -6   4  19      459.70      440.21    114.60 o
  -4   4  19     3538.57     3154.58    178.33 o
  -2   4  19     4340.62     4678.39    374.36 o
   0   4  19     4861.67     5407.51    228.40 o
   2   4  19       93.16      114.60     73.77 o
   4   4  19      821.14      803.98    120.35 o
 -13   5  19      409.65      413.90     65.27 o
 -11   5  19      262.94      211.47     45.10 o
  -9   5  19     2978.10     2878.76    122.88 o
  -7   5  19     2825.90     2855.86    122.58 o
  -5   5  19     1555.72     1656.68    151.52 o
  -3   5  19      620.05      703.13    111.87 o
  -1   5  19      926.69      953.53    129.11 o
 -22   0  20      235.10      252.12     84.04 o
 -20   0  20     1212.26     1079.80    127.33 o
 -18   0  20     2218.88     2090.83    150.25 o
 -16   0  20     4667.24     4680.82    208.83 o
 -14   0  20     1617.43     1887.10    129.88 o
 -12   0  20     1551.10     1502.36     99.11 o
 -10   0  20    13438.08    13447.23    273.99 o
  -8   0  20     7455.36     7622.25    353.99 o
  -6   0  20    11270.02    11574.72    438.03 o
  -4   0  20       27.15      106.96     96.77 o
  -2   0  20      359.06      366.72    124.79 o
   0   0  20     7580.58     7767.41    371.82 o
   2   0  20    11572.12    12947.39    499.15 o
   4   0  20     2784.38     2900.68    277.59 o
   6   0  20      151.31      196.10    112.05 o
 -21   1  20     3675.58     3919.65    149.33 o
 -19   1  20      693.12      784.88     82.77 o
 -17   1  20      243.26      179.57     47.09 o
 -15   1  20     1800.11     1770.98     90.82 o
 -13   1  20     2784.69     3119.12    102.69 o
 -11   1  20     3675.35     3880.51    169.29 o
  -9   1  20      296.31      249.78     43.46 o
  -7   1  20      141.99       78.89     49.74 o
  -5   1  20     7413.12     7572.69    191.47 o
  -3   1  20     5643.35     5870.76    172.64 o
  -1   1  20     5399.55     5885.47    175.59 o
   1   1  20     4831.38     5043.15    167.83 o
   3   1  20      108.76      132.38     56.18 o
   5   1  20     3583.54     3528.58    149.31 o
   7   1  20     4436.77     4751.50    179.33 o
 -20   2  20      543.85      543.35     72.78 o
 -18   2  20     1167.12     1352.71    100.65 o
 -16   2  20     1360.56     1172.28     90.04 o
 -14   2  20      353.03      404.38     58.50 o
 -12   2  20        5.91       36.65     37.49 o
 -10   2  20     1162.38     1243.20     75.72 o
  -8   2  20     2812.51     2989.07    158.29 o
  -6   2  20     3210.79     3188.32    355.26 o
  -4   2  20      171.24      130.28     68.15 o
  -2   2  20     1156.03     1149.77    118.09 o
   0   2  20     5972.82     5836.58    224.32 o
   2   2  20     2953.67     2837.93    171.14 o
   4   2  20     1662.55     1967.18    170.63 o
   6   2  20      243.68      281.41     92.95 o
 -19   3  20       89.99      118.42     50.42 o
 -17   3  20      104.01      101.22     78.95 o
 -15   3  20       76.85       84.56     44.09 o
 -13   3  20       16.68       25.52     33.64 o
 -11   3  20       86.00       71.05     46.61 o
  -9   3  20       78.88       66.37     59.99 o
  -7   3  20      308.02      251.84     78.65 o
  -5   3  20       18.67      -36.59     56.86 o
  -3   3  20      222.83      206.82     74.40 o
  -1   3  20      976.38      739.42    106.93 o
   1   3  20      496.33      498.29    161.71 o
   3   3  20      962.75      962.44    122.96 o
 -16   4  20       79.32       40.95     43.87 o
 -14   4  20       27.92       68.60     44.09 o
 -12   4  20       20.35       -2.72     32.61 o
 -10   4  20      242.67      191.16     51.36 o
  -8   4  20     1187.37     1128.74     88.68 o
  -6   4  20      485.05      431.38     89.98 o
  -4   4  20       15.00       -0.41     64.82 o
  -2   4  20      461.11      490.00     96.00 o
   0   4  20       74.90      160.79     77.05 o
 -19   1  21     1023.46      957.65     99.32 o
 -17   1  21     1897.31     1788.47    111.47 o
 -15   1  21       38.80       32.36     78.95 o
 -13   1  21       76.97       38.08     32.47 o
 -11   1  21     1875.56     1767.57     79.82 o
  -9   1  21      879.11      845.50    168.08 o
  -7   1  21      652.77      735.22    116.03 o
  -5   1  21       13.36      -44.13     44.13 o
  -3   1  21      820.32      757.26     84.15 o
  -1   1  21      248.69      176.69     84.41 o
   1   1  21     2545.56     2688.15    170.80 o
   3   1  21     1212.54     1357.26    113.58 o
   5   1  21       14.64       22.68     56.61 o
 -18   2  21       44.67       72.58     43.22 o
 -16   2  21      718.27      753.27    145.16 o
 -14   2  21     1693.71     1735.12     97.54 o
 -12   2  21     5095.27     4759.65    145.20 o
 -10   2  21       90.90       96.48     43.15 o
  -8   2  21      508.74      485.54    141.34 o
  -6   2  21     1129.54     1240.58    122.78 o
  -4   2  21     6761.94     7073.48    240.91 o
  -2   2  21      482.73      416.61    177.00 o
   0   2  21     1086.98     1135.32    124.80 o
   2   2  21      284.68      208.83    114.60 o
   4   2  21     3163.12     3545.31    202.43 o
 -17   3  21     1525.03     1539.15    107.87 o
 -15   3  21     1140.61     1115.02     91.79 o
 -13   3  21       15.28       -5.30     33.02 o
 -11   3  21      909.43      803.06     75.16 o
  -9   3  21     3014.54     3119.11    173.54 o
  -7   3  21     6004.31     6323.63    234.35 o
  -5   3  21     2218.94     2390.00    172.21 o
  -3   3  21       11.64       -5.98     58.13 o
  -1   3  21     3075.86     2991.67    184.18 o
   1   3  21     6771.04     7279.71    453.31 o
 -12   4  21     2875.04     3304.02    132.36 o
 -10   4  21     1956.37     1896.69    111.56 o
  -8   4  21      320.32      225.34     79.62 o
  -6   4  21     2599.72     2490.77    219.02 o
  -4   4  21     1107.31     1012.96    202.46 o
  -2   4  21     5454.73     5583.16    292.87 o
 -18   0  22     4826.68     4861.64    229.20 o
 -16   0  22      141.12      300.51     76.40 o
 -14   0  22     1271.01     1446.52    134.97 o
 -12   0  22     1764.49     1586.61    102.75 o
 -10   0  22     5349.30     4843.81    300.51 o
  -8   0  22     3763.71     3677.42    272.50 o
  -6   0  22     4150.77     4538.21    300.51 o
  -4   0  22      315.39      147.71    114.60 o
  -2   0  22     2018.95     1894.74    234.30 o
   0   0  22     5263.78     5126.49    331.07 o
   2   0  22     7764.26     7673.19    404.92 o
 -17   1  22      791.43      692.25     75.38 o
 -15   1  22     2135.90     2145.32    103.53 o
 -13   1  22     4072.57     4108.35    128.33 o
 -11   1  22     1191.78     1477.08    208.83 o
  -9   1  22        8.86      -84.04     84.04 o
  -7   1  22      459.73      639.22    162.99 o
  -5   1  22     4391.06     4823.44    315.79 o
  -3   1  22     3678.64     4354.84    305.60 o
  -1   1  22     1390.51     2111.21    257.22 o
   1   1  22      613.69      543.16    109.86 o
 -16   2  22     1326.19     1443.07    101.64 o
 -14   2  22      140.97      118.22     44.59 o
 -12   2  22       99.88       64.66     40.34 o
 -10   2  22     2441.71     2805.48    162.90 o
  -8   2  22     4539.54     4333.92    355.26 o
  -6   2  22      536.95      563.26     96.99 o
  -4   2  22      567.97      814.26    107.69 o
  -2   2  22      793.48      758.77    111.09 o
   0   2  22      700.17      879.66    146.43 o
 -13   3  22       55.19       61.05     58.22 o
 -11   3  22       85.57       35.72     42.01 o
  -9   3  22      501.65      633.80    102.18 o
  -7   3  22      396.42      309.36    133.70 o
  -5   3  22      307.61      308.90     89.83 o
  -3   3  22     1707.34     1538.37    149.83 o
 -15   1  23       64.50       54.84     40.25 o
 -13   1  23      256.64      338.71    140.07 o
 -11   1  23      878.40      807.30    170.63 o
  -9   1  23      498.59      430.39    140.07 o
  -7   1  23      934.42      949.92    185.91 o
  -5   1  23      177.97      165.54    124.79 o
  -3   1  23        1.14       43.29    112.05 o
  -1   1  23      295.69      160.44    122.24 o
 -14   2  23     1544.48     1540.57    123.75 o
 -12   2  23     2785.65     3235.90    175.40 o
 -10   2  23      101.13      118.01     66.41 o
  -8   2  23      256.56      328.09    115.87 o
  -6   2  23     2293.97     2334.77    171.14 o
  -4   2  23     2382.28     2185.78    168.27 o
 -12   0  24      517.44      616.30    170.63 o
  -8   0  24     4167.74     4089.99    300.51 o
  -6   0  24     1648.33     1665.54    239.39 o
 -11   1  24      440.89      590.83    170.63 o
  -9   1  24      404.27       12.73    124.79 o
  -7   1  24      843.48      825.13    185.91 o
 
